# Supplementary material for: Rotation survival forest for right censored data
Source: PeerJ. 2015 Jun 11;3:e1009. doi: 10.7717/peerj.1009 (PMC4465950; doi:10.7717/peerj.1009)
Supplement: Supplemental Information 1 [file peerj-03-1009-s001.csv]

	unlist.ci_rotsf.	unlist.ci_rsf.	unlist.ci_cox.	unlist.ci_gbm.
1	0.810975609756098	0.795731707317073	0.771341463414634	0.789634146341463
2	0.633757961783439	0.605095541401274	0.671974522292994	0.636942675159236
3	0.618233618233618	0.612535612535613	0.566951566951567	0.565714285714286
4	0.691358024691358	0.703703703703704	0.679012345679012	0.635802469135803
5	0.743202416918429	0.6797583081571	0.743202416918429	0.75226586102719
6	0.677611940298507	0.680597014925373	0.656716417910448	0.646706586826347
7	0.746794871794872	0.669871794871795	0.692307692307692	0.608414239482201
8	0.701587301587302	0.726984126984127	0.615873015873016	0.647619047619048
9	0.721407624633431	0.6158357771261	0.689149560117302	0.668621700879765
10	0.773255813953488	0.758720930232558	0.75	0.747093023255814
11	0.739413680781759	0.726384364820847	0.693811074918567	0.729641693811075
12	0.644117647058824	0.661764705882353	0.617647058823529	0.602941176470588
13	0.711538461538461	0.762820512820513	0.717948717948718	0.724358974358974
14	0.740384615384615	0.733974358974359	0.676282051282051	0.69551282051282
15	0.748427672955975	0.748427672955975	0.710691823899371	0.710691823899371
16	0.714723926380368	0.726993865030675	0.723926380368098	0.671779141104294
17	0.706552706552707	0.720797720797721	0.672364672364672	0.686609686609687
18	0.767801857585139	0.823529411764706	0.724458204334365	0.752321981424149
19	0.714285714285714	0.68452380952381	0.741071428571429	0.726190476190476
20	0.754545454545455	0.787878787878788	0.727272727272727	0.766666666666667
21	0.703947368421053	0.667763157894737	0.697368421052632	0.697368421052632
22	0.76	0.737142857142857	0.748571428571429	0.762857142857143
23	0.734328358208955	0.716417910447761	0.653731343283582	0.70059880239521
24	0.67816091954023	0.709770114942529	0.658045977011494	0.671469740634006
25	0.694610778443114	0.706586826347305	0.652694610778443	0.658682634730539
26	0.757475083056478	0.803986710963455	0.784053156146179	0.800664451827242
27	0.764890282131661	0.699059561128527	0.711598746081505	0.746081504702194
28	0.668769716088328	0.668769716088328	0.65615141955836	0.684542586750789
29	0.70625	0.740625	0.64375	0.696875
30	0.752380952380952	0.704761904761905	0.679365079365079	0.717460317460317
31	0.663551401869159	0.644859813084112	0.691588785046729	0.669781931464175
32	0.656804733727811	0.621301775147929	0.665680473372781	0.656804733727811
33	0.693498452012384	0.727554179566564	0.684210526315789	0.696594427244582
34	0.710843373493976	0.743975903614458	0.713855421686747	0.707831325301205
35	0.751479289940828	0.730769230769231	0.692307692307692	0.733727810650888
36	0.715654952076677	0.661341853035144	0.68370607028754	0.651757188498403
37	0.689458689458689	0.709401709401709	0.700854700854701	0.705714285714286
38	0.698461538461538	0.655384615384615	0.658461538461538	0.655384615384615
39	0.763076923076923	0.72	0.729230769230769	0.756923076923077
40	0.714285714285714	0.717261904761905	0.693452380952381	0.672619047619048
41	0.652941176470588	0.655882352941176	0.723529411764706	0.65
42	0.694767441860465	0.747093023255814	0.683139534883721	0.694767441860465
43	0.718475073313783	0.709677419354839	0.700879765395894	0.712609970674487
44	0.657575757575758	0.636363636363636	0.660606060606061	0.624242424242424
45	0.662790697674419	0.688953488372093	0.662790697674419	0.659883720930233
46	0.712166172106825	0.688427299703264	0.655786350148368	0.673590504451039
47	0.658461538461538	0.698461538461538	0.643076923076923	0.661538461538462
48	0.727272727272727	0.718475073313783	0.686217008797654	0.686217008797654
49	0.68695652173913	0.649275362318841	0.68695652173913	0.704347826086956
50	0.763578274760383	0.753993610223642	0.725239616613419	0.757188498402556
51	0.637820512820513	0.637820512820513	0.685897435897436	0.66025641025641
52	0.692982456140351	0.678362573099415	0.669590643274854	0.680351906158358
53	0.569659442724458	0.628482972136223	0.557275541795666	0.582043343653251
54	0.797142857142857	0.8	0.731428571428571	0.771428571428571
55	0.695238095238095	0.666666666666667	0.711111111111111	0.736507936507937
56	0.7601246105919	0.747663551401869	0.716510903426791	0.753125
57	0.789473684210526	0.724458204334365	0.705882352941177	0.746130030959752
58	0.761755485893417	0.755485893416928	0.755485893416928	0.764890282131661
59	0.678362573099415	0.701754385964912	0.625730994152047	0.675438596491228
60	0.804054054054054	0.787162162162162	0.810810810810811	0.789830508474576
61	0.78594249201278	0.722044728434505	0.718849840255591	0.702875399361022
62	0.769230769230769	0.769230769230769	0.732307692307692	0.756923076923077
63	0.677710843373494	0.737951807228916	0.668674698795181	0.662650602409639
64	0.723837209302326	0.761627906976744	0.674418604651163	0.690962099125364
65	0.649546827794562	0.640483383685801	0.670694864048338	0.640483383685801
66	0.727011494252874	0.735632183908046	0.672413793103448	0.718390804597701
67	0.751612903225806	0.674193548387097	0.738709677419355	0.729032258064516
68	0.629518072289157	0.662650602409639	0.605421686746988	0.637462235649547
69	0.778115501519757	0.78419452887538	0.759878419452887	0.759878419452887
70	0.683284457478006	0.651026392961877	0.700879765395894	0.695014662756598
71	0.668587896253602	0.757925072046109	0.651296829971182	0.688760806916426
72	0.715753424657534	0.715753424657534	0.691780821917808	0.715753424657534
73	0.745714285714286	0.694285714285714	0.677142857142857	0.670487106017192
74	0.772988505747126	0.744252873563218	0.71264367816092	0.703170028818444
75	0.748447204968944	0.757763975155279	0.736024844720497	0.736024844720497
76	0.719653179190751	0.69364161849711	0.716763005780347	0.734104046242775
77	0.67741935483871	0.639296187683284	0.648093841642229	0.648093841642229
78	0.770588235294118	0.764705882352941	0.735294117647059	0.758823529411765
79	0.686390532544379	0.680473372781065	0.692307692307692	0.636094674556213
80	0.701538461538461	0.738461538461539	0.652307692307692	0.679012345679012
81	0.713450292397661	0.725146198830409	0.66374269005848	0.669590643274854
82	0.812688821752266	0.767371601208459	0.788519637462236	0.785498489425982
83	0.732673267326733	0.712871287128713	0.68976897689769	0.693069306930693
84	0.654485049833887	0.644518272425249	0.697674418604651	0.724252491694352
85	0.638036809815951	0.613496932515337	0.598159509202454	0.616564417177914
86	0.810810810810811	0.804804804804805	0.714714714714715	0.747747747747748
87	0.761467889908257	0.724770642201835	0.743119266055046	0.703363914373089
88	0.783132530120482	0.801204819277108	0.780120481927711	0.780120481927711
89	0.707692307692308	0.667692307692308	0.704615384615385	0.652307692307692
90	0.633136094674556	0.659763313609467	0.653846153846154	0.655786350148368
91	0.64375	0.659375	0.6375	0.640625
92	0.753581661891117	0.64756446991404	0.70487106017192	0.744985673352435
93	0.748466257668712	0.720858895705522	0.733128834355828	0.723926380368098
94	0.749216300940439	0.733542319749216	0.724137931034483	0.783699059561129
95	0.705882352941177	0.718266253869969	0.631578947368421	0.705882352941177
96	0.743202416918429	0.649546827794562	0.758308157099698	0.737160120845921
97	0.723809523809524	0.736507936507937	0.701587301587302	0.701587301587302
98	0.705882352941177	0.693498452012384	0.693498452012384	0.730650154798762
99	0.701449275362319	0.704347826086956	0.631884057971015	0.67536231884058
100	0.562691131498471	0.599388379204893	0.54434250764526	0.568807339449541
101	0.74	0.671428571428571	0.714285714285714	0.688571428571429
102	0.756521739130435	0.730434782608696	0.72463768115942	0.730434782608696
103	0.700617283950617	0.762345679012346	0.66358024691358	0.691358024691358
104	0.678062678062678	0.66951566951567	0.66951566951567	0.635327635327635
105	0.586510263929619	0.560117302052786	0.592375366568915	0.586510263929619
106	0.775510204081633	0.749271137026239	0.743440233236152	0.699708454810496
107	0.733974358974359	0.711538461538461	0.708333333333333	0.71474358974359
108	0.705357142857143	0.6875	0.639880952380952	0.660714285714286
109	0.728971962616822	0.757009345794392	0.70404984423676	0.73125
110	0.767295597484277	0.767295597484277	0.742138364779874	0.757861635220126
111	0.601208459214502	0.631419939577039	0.631419939577039	0.619335347432024
112	0.755417956656347	0.786377708978328	0.718266253869969	0.743034055727554
113	0.714705882352941	0.702941176470588	0.670588235294118	0.720588235294118
114	0.704268292682927	0.74390243902439	0.649390243902439	0.704268292682927
115	0.678571428571429	0.68452380952381	0.693452380952381	0.630952380952381
116	0.724852071005917	0.701183431952663	0.674556213017751	0.692307692307692
117	0.67621776504298	0.636103151862464	0.673352435530086	0.669565217391304
118	0.743975903614458	0.743975903614458	0.683734939759036	0.734939759036145
119	0.763636363636364	0.742424242424242	0.703030303030303	0.775757575757576
120	0.637982195845697	0.661721068249258	0.602373887240356	0.592261904761905
121	0.736994219653179	0.708092485549133	0.690751445086705	0.705202312138728
122	0.720930232558139	0.694767441860465	0.691860465116279	0.706395348837209
123	0.733532934131736	0.745508982035928	0.751497005988024	0.733532934131736
124	0.636363636363636	0.639296187683284	0.662756598240469	0.659824046920821
125	0.698275862068966	0.706896551724138	0.704022988505747	0.692528735632184
126	0.642228739002933	0.69208211143695	0.574780058651026	0.612903225806452
127	0.767164179104478	0.752238805970149	0.701492537313433	0.773134328358209
128	0.685015290519878	0.694189602446483	0.654434250764526	0.675840978593272
129	0.712962962962963	0.746913580246914	0.688271604938272	0.731481481481482
130	0.645161290322581	0.653958944281525	0.653958944281525	0.674486803519062
131	0.798780487804878	0.73780487804878	0.783536585365854	0.76219512195122
132	0.679878048780488	0.73780487804878	0.722560975609756	0.695121951219512
133	0.76219512195122	0.75	0.74390243902439	0.74390243902439
134	0.565349544072948	0.598784194528875	0.56838905775076	0.556231003039514
135	0.791277258566978	0.7601246105919	0.722741433021807	0.735202492211838
136	0.72189349112426	0.701183431952663	0.739644970414201	0.715976331360947
137	0.765060240963855	0.813253012048193	0.753012048192771	0.765060240963855
138	0.681957186544343	0.663608562691131	0.614678899082569	0.660550458715596
139	0.708933717579251	0.778097982708934	0.645533141210375	0.697406340057637
140	0.70253164556962	0.718354430379747	0.629746835443038	0.639240506329114
141	0.665706051873199	0.671469740634006	0.645533141210375	0.644508670520231
142	0.705357142857143	0.717261904761905	0.74702380952381	0.738095238095238
143	0.661490683229814	0.633540372670807	0.633540372670807	0.644859813084112
144	0.713450292397661	0.733918128654971	0.704678362573099	0.681286549707602
145	0.73394495412844	0.724770642201835	0.715596330275229	0.749235474006116
146	0.733333333333333	0.766666666666667	0.748484848484849	0.757575757575758
147	0.690265486725664	0.696165191740413	0.678466076696165	0.657817109144543
148	0.78	0.777142857142857	0.722857142857143	0.765714285714286
149	0.72	0.682857142857143	0.722857142857143	0.737142857142857
150	0.738872403560831	0.682492581602374	0.676557863501484	0.70326409495549
151	0.720125786163522	0.720125786163522	0.710691823899371	0.723270440251572
152	0.73125	0.68125	0.73125	0.734375
153	0.626086956521739	0.623188405797101	0.643478260869565	0.640579710144928
154	0.725075528700906	0.709969788519637	0.706948640483384	0.716012084592145
155	0.683229813664596	0.65527950310559	0.630434782608696	0.649068322981367
156	0.685534591194969	0.663522012578616	0.679245283018868	0.679245283018868
157	0.738872403560831	0.71513353115727	0.688427299703264	0.747774480712166
158	0.768976897689769	0.752475247524752	0.735973597359736	0.760797342192691
159	0.693215339233038	0.68141592920354	0.699115044247788	0.716814159292035
160	0.690625	0.628125	0.696875	0.690625
161	0.70028818443804	0.662824207492795	0.68299711815562	0.690751445086705
162	0.760233918128655	0.780701754385965	0.730994152046784	0.769005847953216
163	0.721003134796238	0.661442006269592	0.689655172413793	0.699059561128527
164	0.740412979351032	0.684365781710914	0.740412979351032	0.748520710059172
165	0.826589595375723	0.794797687861272	0.76878612716763	0.791907514450867
166	0.808022922636103	0.785100286532951	0.770773638968481	0.785100286532951
167	0.793696275071633	0.773638968481375	0.802292263610315	0.735632183908046
168	0.822157434402332	0.752186588921283	0.743440233236152	0.728862973760933
169	0.693215339233038	0.684365781710914	0.648967551622419	0.668639053254438
170	0.740740740740741	0.709876543209877	0.697530864197531	0.70679012345679
171	0.710144927536232	0.733333333333333	0.617391304347826	0.660869565217391
172	0.661849710982659	0.664739884393064	0.658959537572254	0.655072463768116
173	0.695906432748538	0.692982456140351	0.748538011695906	0.751461988304094
174	0.752351097178683	0.74294670846395	0.711598746081505	0.74294670846395
175	0.657817109144543	0.64306784660767	0.699115044247788	0.690265486725664
176	0.63323782234957	0.696275071633238	0.601719197707736	0.600574712643678
177	0.770967741935484	0.719354838709677	0.748387096774194	0.729032258064516
178	0.729106628242075	0.697406340057637	0.76657060518732	0.706051873198847
179	0.761755485893417	0.749216300940439	0.789968652037618	0.746081504702194
180	0.717717717717718	0.663663663663664	0.702702702702703	0.714714714714715
181	0.740181268882175	0.688821752265861	0.682779456193353	0.700906344410876
182	0.762177650429799	0.739255014326648	0.699140401146132	0.727793696275072
183	0.681286549707602	0.695906432748538	0.666666666666667	0.669590643274854
184	0.76038338658147	0.757188498402556	0.728434504792332	0.789137380191693
185	0.706395348837209	0.729651162790698	0.665697674418605	0.688953488372093
186	0.688271604938272	0.66358024691358	0.66358024691358	0.700617283950617
187	0.725856697819315	0.694704049844237	0.635514018691589	0.653125
188	0.731778425655977	0.717201166180758	0.635568513119534	0.678362573099415
189	0.796116504854369	0.783171521035599	0.779935275080906	0.763754045307443
190	0.685131195335277	0.699708454810496	0.664723032069971	0.653061224489796
191	0.693215339233038	0.752212389380531	0.675516224188791	0.693215339233038
192	0.556231003039514	0.577507598784195	0.623100303951368	0.593272171253823
193	0.729032258064516	0.680645161290323	0.716129032258065	0.711974110032362
194	0.754285714285714	0.722857142857143	0.688571428571429	0.67621776504298
195	0.680124223602484	0.677018633540373	0.698757763975155	0.658385093167702
196	0.744868035190616	0.724340175953079	0.706744868035191	0.721407624633431
197	0.668674698795181	0.653614457831325	0.635542168674699	0.632530120481928
198	0.654320987654321	0.592592592592593	0.66358024691358	0.681114551083591
199	0.686217008797654	0.680351906158358	0.69208211143695	0.661764705882353
200	0.580357142857143	0.601190476190476	0.577380952380952	0.568452380952381
201	0.729106628242075	0.798270893371758	0.731988472622478	0.746397694524496
202	0.661764705882353	0.614705882352941	0.682352941176471	0.664705882352941
203	0.783783783783784	0.783783783783784	0.750750750750751	0.747747747747748
204	0.705539358600583	0.685131195335277	0.711370262390671	0.682215743440233
205	0.686609686609687	0.675213675213675	0.672364672364672	0.657142857142857
206	0.651917404129793	0.657817109144543	0.687315634218289	0.648967551622419
207	0.734939759036145	0.72289156626506	0.713855421686747	0.731927710843373
208	0.628571428571429	0.58	0.657142857142857	0.645714285714286
209	0.717142857142857	0.722857142857143	0.674285714285714	0.697142857142857
210	0.739130434782609	0.72463768115942	0.707246376811594	0.707246376811594
211	0.690909090909091	0.736363636363636	0.666666666666667	0.696969696969697
212	0.621262458471761	0.647840531561462	0.571428571428571	0.624584717607973
213	0.695156695156695	0.66951566951567	0.686609686609687	0.655270655270655
214	0.678466076696165	0.716814159292035	0.646017699115044	0.702064896755162
215	0.763636363636364	0.76969696969697	0.739393939393939	0.736363636363636
216	0.813609467455621	0.840236686390533	0.718934911242603	0.769230769230769
217	0.680232558139535	0.654069767441861	0.683139534883721	0.647230320699708
218	0.738095238095238	0.741071428571429	0.744047619047619	0.708333333333333
219	0.701449275362319	0.657971014492754	0.655072463768116	0.677325581395349
220	0.690851735015773	0.675078864353312	0.637223974763407	0.649842271293375
221	0.732352941176471	0.670588235294118	0.735294117647059	0.720588235294118
222	0.68693009118541	0.659574468085106	0.653495440729483	0.708206686930091
223	0.672672672672673	0.597597597597598	0.657657657657658	0.636636636636637
224	0.702380952380952	0.711309523809524	0.678571428571429	0.726190476190476
225	0.689655172413793	0.64367816091954	0.652298850574713	0.60632183908046
226	0.768072289156627	0.768072289156627	0.75	0.792168674698795
227	0.70326409495549	0.679525222551929	0.712166172106825	0.729970326409496
228	0.762658227848101	0.794303797468354	0.775316455696203	0.779552715654952
229	0.733333333333333	0.756521739130435	0.701449275362319	0.715942028985507
230	0.754491017964072	0.727544910179641	0.733532934131736	0.739520958083832
231	0.670520231213873	0.641618497109827	0.687861271676301	0.641618497109827
232	0.788571428571429	0.731428571428571	0.728571428571429	0.694285714285714
233	0.61280487804878	0.554878048780488	0.615853658536585	0.556923076923077
234	0.722741433021807	0.713395638629284	0.67601246105919	0.722741433021807
235	0.724550898203593	0.763473053892216	0.68562874251497	0.724550898203593
236	0.672566371681416	0.684365781710914	0.68141592920354	0.672566371681416
237	0.797619047619048	0.806547619047619	0.726190476190476	0.761904761904762
238	0.725947521865889	0.737609329446064	0.664723032069971	0.670553935860058
239	0.712574850299401	0.694610778443114	0.739520958083832	0.661676646706587
240	0.665714285714286	0.691428571428571	0.64	0.63323782234957
241	0.623906705539359	0.623906705539359	0.612244897959184	0.619883040935672
242	0.730538922155689	0.664670658682635	0.679640718562874	0.645645645645646
243	0.702623906705539	0.626822157434402	0.676384839650146	0.688046647230321
244	0.745664739884393	0.734104046242775	0.719653179190751	0.696531791907514
245	0.735849056603774	0.742138364779874	0.679245283018868	0.669811320754717
246	0.716417910447761	0.695522388059701	0.695522388059701	0.641791044776119
247	0.636103151862464	0.587392550143266	0.6189111747851	0.598853868194842
248	0.696969696969697	0.672727272727273	0.690909090909091	0.687878787878788
249	0.638297872340426	0.665653495440729	0.580547112462006	0.598784194528875
250	0.747800586510264	0.712609970674487	0.709677419354839	0.73900293255132
251	0.702453987730061	0.705521472392638	0.708588957055215	0.723926380368098
252	0.639393939393939	0.651515151515151	0.581818181818182	0.618181818181818
253	0.769461077844311	0.754491017964072	0.74251497005988	0.760479041916168
254	0.789473684210526	0.774853801169591	0.728070175438596	0.766081871345029
255	0.695121951219512	0.625	0.713414634146341	0.698170731707317
256	0.671826625386997	0.647058823529412	0.681114551083591	0.662538699690402
257	0.772307692307692	0.741538461538461	0.689230769230769	0.713846153846154
258	0.776073619631902	0.754601226993865	0.736196319018405	0.760736196319018
259	0.718840579710145	0.759420289855072	0.698550724637681	0.672463768115942
260	0.70625	0.715625	0.659375	0.6875
261	0.659442724458204	0.65015479876161	0.622291021671827	0.633540372670807
262	0.662538699690402	0.591331269349845	0.659442724458204	0.615625
263	0.789156626506024	0.771084337349398	0.734939759036145	0.765060240963855
264	0.746177370030581	0.7217125382263	0.669724770642202	0.700305810397554
265	0.698005698005698	0.723646723646724	0.641025641025641	0.674351585014409
266	0.667621776504298	0.621776504297994	0.679083094555874	0.664756446991404
267	0.690909090909091	0.654545454545455	0.618181818181818	0.575757575757576
268	0.742774566473988	0.716763005780347	0.644508670520231	0.65028901734104
269	0.79874213836478	0.754716981132076	0.723270440251572	0.742138364779874
270	0.738872403560831	0.70919881305638	0.70326409495549	0.712166172106825
271	0.609120521172638	0.625407166123779	0.602605863192182	0.583061889250814
272	0.734756097560976	0.722560975609756	0.670731707317073	0.678899082568807
273	0.708333333333333	0.666666666666667	0.702380952380952	0.696428571428571
274	0.756172839506173	0.722222222222222	0.756172839506173	0.743827160493827
275	0.762376237623762	0.742574257425743	0.755775577557756	0.772277227722772
276	0.759530791788856	0.727272727272727	0.733137829912023	0.747800586510264
277	0.68141592920354	0.696165191740413	0.687315634218289	0.693215339233038
278	0.742857142857143	0.748571428571429	0.7	0.677142857142857
279	0.697674418604651	0.747093023255814	0.691860465116279	0.699708454810496
280	0.641618497109827	0.65606936416185	0.57514450867052	0.653179190751445
281	0.714285714285714	0.675595238095238	0.699404761904762	0.662686567164179
282	0.682634730538922	0.70059880239521	0.712574850299401	0.688622754491018
283	0.619186046511628	0.625	0.622093023255814	0.601744186046512
284	0.709375	0.721875	0.690625	0.692789968652038
285	0.77602523659306	0.750788643533123	0.779179810725552	0.787974683544304
286	0.691318327974277	0.662379421221865	0.646302250803859	0.662379421221865
287	0.729230769230769	0.747692307692308	0.695384615384615	0.72
288	0.643916913946588	0.643916913946588	0.655786350148368	0.607142857142857
289	0.705882352941177	0.688235294117647	0.667647058823529	0.708823529411765
290	0.725856697819315	0.716510903426791	0.700934579439252	0.715625
291	0.722063037249284	0.742120343839542	0.696275071633238	0.724928366762178
292	0.746312684365782	0.728613569321534	0.672566371681416	0.702064896755162
293	0.768996960486322	0.762917933130699	0.689969604863222	0.732522796352584
294	0.757009345794392	0.73208722741433	0.725856697819315	0.740625
295	0.713286713286713	0.734265734265734	0.695804195804196	0.741258741258741
296	0.711711711711712	0.741741741741742	0.651651651651652	0.684684684684685
297	0.614942528735632	0.583333333333333	0.620689655172414	0.597701149425287
298	0.778481012658228	0.753164556962025	0.69620253164557	0.69620253164557
299	0.787301587301587	0.755555555555556	0.752380952380952	0.784126984126984
300	0.689873417721519	0.677215189873418	0.718354430379747	0.689873417721519
301	0.721407624633431	0.75366568914956	0.69208211143695	0.717647058823529
302	0.727272727272727	0.712609970674487	0.709677419354839	0.730205278592375
303	0.675516224188791	0.616519174041298	0.660766961651917	0.675516224188791
304	0.739644970414201	0.772189349112426	0.772189349112426	0.807121661721068
305	0.728358208955224	0.734328358208955	0.731343283582089	0.734328358208955
306	0.632183908045977	0.594827586206897	0.60632183908046	0.593659942363112
307	0.632478632478633	0.655270655270655	0.626780626780627	0.632478632478633
308	0.572700296735905	0.608308605341246	0.620178041543027	0.56379821958457
309	0.77910447761194	0.773134328358209	0.752238805970149	0.776119402985075
310	0.755747126436782	0.744252873563218	0.695402298850575	0.75
311	0.766871165644172	0.687116564417178	0.763803680981595	0.754601226993865
312	0.63728813559322	0.64406779661017	0.613559322033898	0.633898305084746
313	0.677914110429448	0.622699386503067	0.653374233128834	0.627692307692308
314	0.662613981762918	0.662613981762918	0.668693009118541	0.63719512195122
315	0.795795795795796	0.798798798798799	0.75975975975976	0.725903614457831
316	0.669753086419753	0.685185185185185	0.635802469135803	0.660493827160494
317	0.780864197530864	0.753086419753086	0.740740740740741	0.79320987654321
318	0.710769230769231	0.713846153846154	0.692307692307692	0.723076923076923
319	0.763848396501458	0.75801749271137	0.723032069970845	0.743440233236152
320	0.7	0.705882352941177	0.661764705882353	0.694117647058824
321	0.712962962962963	0.691358024691358	0.66358024691358	0.682098765432099
322	0.669811320754717	0.69811320754717	0.679245283018868	0.676100628930818
323	0.64741641337386	0.653495440729483	0.653495440729483	0.644376899696049
324	0.616071428571429	0.654761904761905	0.68452380952381	0.660714285714286
325	0.666666666666667	0.660550458715596	0.648318042813456	0.663608562691131
326	0.69164265129683	0.694524495677233	0.645533141210375	0.68299711815562
327	0.675675675675676	0.603603603603604	0.654654654654655	0.678787878787879
328	0.68125	0.653125	0.721875	0.715625
329	0.776699029126214	0.763754045307443	0.757281553398058	0.753246753246753
330	0.719402985074627	0.734328358208955	0.716417910447761	0.716417910447761
331	0.614197530864198	0.66358024691358	0.62037037037037	0.660493827160494
332	0.695384615384615	0.701538461538461	0.689230769230769	0.710769230769231
333	0.702941176470588	0.685294117647059	0.679411764705882	0.678466076696165
334	0.673913043478261	0.68944099378882	0.65527950310559	0.663551401869159
335	0.715099715099715	0.66951566951567	0.646723646723647	0.715099715099715
336	0.782738095238095	0.797619047619048	0.75297619047619	0.761194029850746
337	0.725609756097561	0.765243902439024	0.734756097560976	0.740853658536585
338	0.732352941176471	0.673529411764706	0.676470588235294	0.672566371681416
339	0.796238244514107	0.677115987460815	0.705329153605016	0.755485893416928
340	0.713815789473684	0.723684210526316	0.743421052631579	0.713815789473684
341	0.635327635327635	0.64957264957265	0.595441595441595	0.594285714285714
342	0.785714285714286	0.788690476190476	0.770833333333333	0.794029850746269
343	0.75609756097561	0.734756097560976	0.722560975609756	0.707317073170732
344	0.789808917197452	0.751592356687898	0.732484076433121	0.745222929936306
345	0.742603550295858	0.683431952662722	0.72189349112426	0.72106824925816
346	0.683229813664596	0.68944099378882	0.708074534161491	0.695652173913044
347	0.751533742331288	0.736196319018405	0.751533742331288	0.745398773006135
348	0.697530864197531	0.70679012345679	0.685185185185185	0.731481481481482
349	0.739393939393939	0.706060606060606	0.693939393939394	0.73030303030303
350	0.763532763532764	0.754985754985755	0.66951566951567	0.700854700854701
351	0.733974358974359	0.772435897435897	0.708333333333333	0.71474358974359
352	0.706948640483384	0.691842900302115	0.688821752265861	0.682779456193353
353	0.830860534124629	0.762611275964392	0.759643916913947	0.795252225519288
354	0.746913580246914	0.762345679012346	0.70679012345679	0.719135802469136
355	0.694864048338369	0.673716012084592	0.682779456193353	0.697885196374622
356	0.805157593123209	0.799426934097421	0.73352435530086	0.756446991404012
357	0.746913580246914	0.759259259259259	0.722222222222222	0.753086419753086
358	0.755162241887906	0.76401179941003	0.761061946902655	0.784660766961652
359	0.597633136094674	0.668639053254438	0.547337278106509	0.541420118343195
360	0.758513931888545	0.764705882352941	0.758513931888545	0.755417956656347
361	0.742424242424242	0.703030303030303	0.718181818181818	0.663636363636364
362	0.738993710691824	0.672955974842767	0.723270440251572	0.748427672955975
363	0.717717717717718	0.732732732732733	0.732732732732733	0.726726726726727
364	0.633136094674556	0.710059171597633	0.594674556213018	0.618343195266272
365	0.577844311377245	0.619760479041916	0.604790419161677	0.540540540540541
366	0.658119658119658	0.60968660968661	0.618233618233618	0.597142857142857
367	0.787037037037037	0.777777777777778	0.777777777777778	0.802469135802469
368	0.743034055727554	0.764705882352941	0.674922600619195	0.714285714285714
369	0.631419939577039	0.643504531722054	0.661631419939577	0.622356495468278
370	0.682215743440233	0.606413994169096	0.720116618075802	0.667638483965015
371	0.69281045751634	0.676470588235294	0.715686274509804	0.672131147540984
372	0.7	0.654545454545455	0.690909090909091	0.678787878787879
373	0.696165191740413	0.669616519174041	0.640117994100295	0.625368731563422
374	0.753012048192771	0.756024096385542	0.725903614457831	0.762048192771084
375	0.684813753581662	0.69054441260745	0.681948424068768	0.664756446991404
376	0.72463768115942	0.698550724637681	0.710144927536232	0.718840579710145
377	0.741935483870968	0.747800586510264	0.733137829912023	0.718475073313783
378	0.745562130177515	0.665680473372781	0.742603550295858	0.700296735905044
379	0.59748427672956	0.60377358490566	0.60377358490566	0.577287066246057
380	0.68693009118541	0.64741641337386	0.696048632218845	0.636085626911315
381	0.730519480519481	0.659090909090909	0.642857142857143	0.733766233766234
382	0.717325227963526	0.702127659574468	0.708206686930091	0.717325227963526
383	0.742331288343558	0.723926380368098	0.723926380368098	0.735384615384615
384	0.719626168224299	0.672897196261682	0.73208722741433	0.682242990654206
385	0.741324921135647	0.735015772870662	0.753943217665615	0.747634069400631
386	0.67515923566879	0.732484076433121	0.621019108280255	0.656050955414013
387	0.637254901960784	0.676470588235294	0.656862745098039	0.676470588235294
388	0.74	0.745714285714286	0.677142857142857	0.714285714285714
389	0.718934911242603	0.710059171597633	0.695266272189349	0.715976331360947
390	0.777777777777778	0.76797385620915	0.735294117647059	0.758169934640523
391	0.756923076923077	0.747692307692308	0.689230769230769	0.750769230769231
392	0.652733118971061	0.607717041800643	0.729903536977492	0.57556270096463
393	0.682539682539683	0.641269841269841	0.666666666666667	0.663492063492063
394	0.72	0.671428571428571	0.694285714285714	0.694285714285714
395	0.625	0.625	0.648026315789474	0.661184210526316
396	0.751612903225806	0.751612903225806	0.761290322580645	0.761290322580645
397	0.77491961414791	0.790996784565916	0.758842443729904	0.758842443729904
398	0.787965616045845	0.767908309455587	0.742120343839542	0.716332378223496
399	0.739884393063584	0.736994219653179	0.748554913294798	0.730434782608696
400	0.646341463414634	0.61280487804878	0.658536585365854	0.653374233128834
401	0.681388012618297	0.690851735015773	0.649842271293375	0.637223974763407
402	0.75	0.752906976744186	0.677325581395349	0.723837209302326
403	0.698170731707317	0.716463414634146	0.664634146341463	0.679878048780488
404	0.739393939393939	0.715151515151515	0.712121212121212	0.763636363636364
405	0.76551724137931	0.73448275862069	0.720689655172414	0.76551724137931
406	0.655913978494624	0.681003584229391	0.634408602150538	0.648745519713262
407	0.671511627906977	0.665697674418605	0.668604651162791	0.623906705539359
408	0.678362573099415	0.675438596491228	0.678362573099415	0.675438596491228
409	0.748571428571429	0.748571428571429	0.731428571428571	0.734285714285714
410	0.706948640483384	0.6797583081571	0.655589123867069	0.658610271903323
411	0.803986710963455	0.774086378737541	0.79734219269103	0.770764119601329
412	0.727793696275072	0.736389684813754	0.724928366762178	0.727793696275072
413	0.778443113772455	0.802395209580838	0.793413173652695	0.778443113772455
414	0.637770897832817	0.690402476780186	0.65015479876161	0.681114551083591
415	0.580547112462006	0.632218844984802	0.559270516717325	0.601823708206687
416	0.833876221498371	0.840390879478827	0.778501628664495	0.827361563517915
417	0.588571428571429	0.591428571428571	0.571428571428571	0.582857142857143
418	0.680981595092024	0.696319018404908	0.699386503067485	0.680981595092024
419	0.71976401179941	0.699115044247788	0.654867256637168	0.672566371681416
420	0.704678362573099	0.698830409356725	0.652046783625731	0.725146198830409
421	0.722044728434505	0.661341853035144	0.712460063897764	0.708333333333333
422	0.64756446991404	0.670487106017192	0.610315186246418	0.597701149425287
423	0.718023255813954	0.668604651162791	0.651162790697674	0.648255813953488
424	0.69054441260745	0.702005730659026	0.641833810888252	0.656160458452722
425	0.741100323624595	0.744336569579288	0.673139158576052	0.704545454545455
426	0.773291925465838	0.773291925465838	0.757763975155279	0.717391304347826
427	0.729970326409496	0.670623145400594	0.71513353115727	0.694362017804154
428	0.685878962536023	0.665706051873199	0.599423631123919	0.659942363112392
429	0.682692307692308	0.692307692307692	0.634615384615385	0.670967741935484
430	0.70392749244713	0.737160120845921	0.676737160120846	0.6797583081571
431	0.71656050955414	0.71656050955414	0.665605095541401	0.732484076433121
432	0.699088145896657	0.68693009118541	0.623100303951368	0.702127659574468
433	0.696048632218845	0.680851063829787	0.711246200607903	0.750759878419453
434	0.737951807228916	0.77710843373494	0.641566265060241	0.731927710843373
435	0.667711598746082	0.667711598746082	0.642633228840125	0.652037617554859
436	0.680115273775216	0.694524495677233	0.610951008645533	0.630057803468208
437	0.821656050955414	0.78343949044586	0.729299363057325	0.78594249201278
438	0.693009118541033	0.671732522796353	0.653495440729483	0.656534954407295
439	0.662756598240469	0.656891495601173	0.645161290322581	0.703812316715543
440	0.707246376811594	0.727536231884058	0.689855072463768	0.71304347826087
441	0.616822429906542	0.666666666666667	0.644859813084112	0.651090342679128
442	0.608024691358025	0.626543209876543	0.635802469135803	0.645061728395062
443	0.779369627507163	0.70487106017192	0.70487106017192	0.765042979942693
444	0.750798722044728	0.706070287539936	0.731629392971246	0.712460063897764
445	0.643504531722054	0.682779456193353	0.655589123867069	0.655589123867069
446	0.689759036144578	0.701807228915663	0.671686746987952	0.692771084337349
447	0.720720720720721	0.705705705705706	0.708708708708709	0.681681681681682
448	0.720797720797721	0.700854700854701	0.686609686609687	0.712250712250712
449	0.706744868035191	0.724340175953079	0.662756598240469	0.674486803519062
450	0.691131498470948	0.691131498470948	0.709480122324159	0.691131498470948
451	0.691176470588235	0.729411764705882	0.661764705882353	0.661764705882353
452	0.706552706552707	0.698005698005698	0.680911680911681	0.680911680911681
453	0.673716012084592	0.640483383685801	0.652567975830816	0.625377643504532
454	0.701587301587302	0.736507936507937	0.717460317460317	0.700636942675159
455	0.696774193548387	0.687096774193548	0.716129032258065	0.72258064516129
456	0.718562874251497	0.706586826347305	0.694610778443114	0.709580838323353
457	0.721407624633431	0.709677419354839	0.706744868035191	0.720588235294118
458	0.642633228840125	0.67398119122257	0.601880877742947	0.620253164556962
459	0.561933534743202	0.595166163141994	0.525679758308157	0.549848942598187
460	0.559748427672956	0.616352201257862	0.433962264150943	0.525157232704403
461	0.766153846153846	0.781538461538462	0.726153846153846	0.739938080495356
462	0.696485623003195	0.65814696485623	0.696485623003195	0.68370607028754
463	0.736389684813754	0.742120343839542	0.716332378223496	0.710601719197708
464	0.740963855421687	0.765060240963855	0.710843373493976	0.69578313253012
465	0.735294117647059	0.741176470588235	0.670588235294118	0.687315634218289
466	0.72289156626506	0.66566265060241	0.731927710843373	0.662650602409639
467	0.682857142857143	0.688571428571429	0.688571428571429	0.7
468	0.70059880239521	0.676646706586826	0.706586826347305	0.679640718562874
469	0.766025641025641	0.78525641025641	0.769230769230769	0.769230769230769
470	0.785294117647059	0.773529411764706	0.755882352941176	0.773529411764706
471	0.673352435530086	0.696275071633238	0.63323782234957	0.650429799426934
472	0.726688102893891	0.729903536977492	0.726688102893891	0.733118971061093
473	0.660660660660661	0.603603603603604	0.681681681681682	0.714714714714715
474	0.780864197530864	0.759259259259259	0.682098765432099	0.746130030959752
475	0.732352941176471	0.641176470588235	0.741176470588235	0.705882352941177
476	0.725903614457831	0.72289156626506	0.69578313253012	0.671686746987952
477	0.672463768115942	0.701449275362319	0.68695652173913	0.680232558139535
478	0.696696696696697	0.702702702702703	0.63963963963964	0.687687687687688
479	0.741741741741742	0.723723723723724	0.693693693693694	0.725903614457831
480	0.69047619047619	0.69047619047619	0.75297619047619	0.744047619047619
481	0.693939393939394	0.712121212121212	0.684848484848485	0.674772036474164
482	0.68693009118541	0.689969604863222	0.620060790273556	0.656534954407295
483	0.754716981132076	0.720125786163522	0.669811320754717	0.753164556962025
484	0.771260997067449	0.727272727272727	0.727272727272727	0.747058823529412
485	0.708092485549133	0.687861271676301	0.722543352601156	0.634782608695652
486	0.697247706422018	0.752293577981651	0.724770642201835	0.72782874617737
487	0.730205278592375	0.642228739002933	0.718475073313783	0.736070381231672
488	0.714705882352941	0.702941176470588	0.691176470588235	0.679411764705882
489	0.70440251572327	0.710691823899371	0.716981132075472	0.738993710691824
490	0.674626865671642	0.695522388059701	0.617910447761194	0.653731343283582
491	0.779552715654952	0.76038338658147	0.738019169329073	0.741214057507987
492	0.786585365853659	0.759146341463415	0.783536585365854	0.730886850152905
493	0.694285714285714	0.691428571428571	0.657142857142857	0.651428571428571
494	0.720588235294118	0.723529411764706	0.641176470588235	0.675516224188791
495	0.773993808049536	0.773993808049536	0.835913312693499	0.792569659442725
496	0.741279069767442	0.779069767441861	0.683139534883721	0.73546511627907
497	0.659090909090909	0.646103896103896	0.587662337662338	0.620915032679739
498	0.705357142857143	0.666666666666667	0.645833333333333	0.698507462686567
499	0.726708074534161	0.667701863354037	0.767080745341615	0.658385093167702
500	0.723404255319149	0.680851063829787	0.747720364741641	0.747720364741641
501	0.685294117647059	0.711764705882353	0.65	0.655882352941176
502	0.669811320754717	0.676100628930818	0.638364779874214	0.651898734177215
503	0.810888252148997	0.799426934097421	0.756446991404012	0.782234957020057
504	0.66969696969697	0.618181818181818	0.624242424242424	0.66969696969697
505	0.72972972972973	0.753753753753754	0.720720720720721	0.774774774774775
506	0.770440251572327	0.764150943396226	0.726415094339623	0.732704402515723
507	0.730994152046784	0.698830409356725	0.687134502923977	0.710526315789474
508	0.707964601769911	0.625368731563422	0.702064896755162	0.707100591715976
509	0.706552706552707	0.720797720797721	0.672364672364672	0.692307692307692
510	0.578274760383387	0.584664536741214	0.514376996805112	0.523961661341853
511	0.774509803921569	0.771241830065359	0.718954248366013	0.784313725490196
512	0.716510903426791	0.682242990654206	0.654205607476635	0.64797507788162
513	0.750716332378224	0.722063037249284	0.747851002865329	0.770773638968481
514	0.732142857142857	0.788690476190476	0.705357142857143	0.729166666666667
515	0.736070381231672	0.709677419354839	0.695014662756598	0.736070381231672
516	0.740181268882175	0.697885196374622	0.700906344410876	0.722054380664653
517	0.729970326409496	0.712166172106825	0.712166172106825	0.718100890207715
518	0.701807228915663	0.686746987951807	0.710843373493976	0.653614457831325
519	0.764705882352941	0.744117647058824	0.670588235294118	0.714705882352941
520	0.672672672672673	0.681681681681682	0.591591591591592	0.621621621621622
521	0.642424242424242	0.636363636363636	0.660606060606061	0.648484848484849
522	0.684365781710914	0.690265486725664	0.660766961651917	0.710914454277286
523	0.702453987730061	0.779141104294478	0.684049079754601	0.705521472392638
524	0.614492753623188	0.684057971014493	0.602898550724638	0.627906976744186
525	0.688473520249221	0.735202492211838	0.632398753894081	0.644859813084112
526	0.651917404129793	0.613569321533923	0.657817109144543	0.650887573964497
527	0.74294670846395	0.699059561128527	0.714733542319749	0.761755485893417
528	0.678125	0.640625	0.621875	0.634375
529	0.781645569620253	0.734177215189873	0.661392405063291	0.705696202531646
530	0.792452830188679	0.776729559748428	0.716981132075472	0.726415094339623
531	0.607558139534884	0.648255813953488	0.598837209302326	0.587209302325581
532	0.723032069970845	0.690962099125364	0.670553935860058	0.702623906705539
533	0.721556886227545	0.673652694610778	0.718562874251497	0.787425149700599
534	0.713855421686747	0.734939759036145	0.698795180722891	0.734939759036145
535	0.688953488372093	0.63953488372093	0.688953488372093	0.659883720930233
536	0.74468085106383	0.796352583586626	0.696048632218845	0.723404255319149
537	0.769679300291545	0.752186588921283	0.720116618075802	0.737609329446064
538	0.748520710059172	0.730769230769231	0.707100591715976	0.733727810650888
539	0.745283018867924	0.685534591194969	0.754716981132076	0.694968553459119
540	0.697142857142857	0.722857142857143	0.691428571428571	0.734285714285714
541	0.641791044776119	0.704477611940298	0.647761194029851	0.647761194029851
542	0.723723723723724	0.687687687687688	0.693693693693694	0.705705705705706
543	0.670731707317073	0.710365853658537	0.679878048780488	0.661585365853658
544	0.746268656716418	0.68955223880597	0.761194029850746	0.746268656716418
545	0.646496815286624	0.671974522292994	0.60828025477707	0.633757961783439
546	0.769911504424779	0.710914454277286	0.731563421828909	0.746312684365782
547	0.709375	0.715625	0.725	0.7
548	0.721003134796238	0.74294670846395	0.652037617554859	0.695924764890282
549	0.616279069767442	0.572674418604651	0.627906976744186	0.616279069767442
550	0.742765273311897	0.768488745980707	0.771704180064309	0.7491961414791
551	0.716049382716049	0.697530864197531	0.731481481481482	0.722222222222222
552	0.69364161849711	0.739884393063584	0.710982658959537	0.699421965317919
553	0.858461538461538	0.861538461538462	0.827692307692308	0.818461538461538
554	0.773809523809524	0.711309523809524	0.696428571428571	0.764880952380952
555	0.726708074534161	0.742236024844721	0.698757763975155	0.708074534161491
556	0.728070175438596	0.766081871345029	0.669590643274854	0.698830409356725
557	0.822085889570552	0.769938650306748	0.831288343558282	0.825153374233129
558	0.743827160493827	0.719135802469136	0.765432098765432	0.70679012345679
559	0.726190476190476	0.735119047619048	0.711309523809524	0.702380952380952
560	0.73841059602649	0.73841059602649	0.735099337748344	0.69205298013245
561	0.66566265060241	0.650602409638554	0.605421686746988	0.625377643504532
562	0.755952380952381	0.8125	0.711309523809524	0.764880952380952
563	0.744262295081967	0.760655737704918	0.714754098360656	0.714754098360656
564	0.75	0.762048192771084	0.753012048192771	0.728915662650602
565	0.727793696275072	0.696275071633238	0.670487106017192	0.699140401146132
566	0.791540785498489	0.770392749244713	0.788519637462236	0.785498489425982
567	0.67621776504298	0.664756446991404	0.659025787965616	0.681948424068768
568	0.731391585760518	0.676375404530744	0.760517799352751	0.744336569579288
569	0.737160120845921	0.694864048338369	0.670694864048338	0.652567975830816
570	0.689759036144578	0.69578313253012	0.716867469879518	0.673716012084592
571	0.746794871794872	0.724358974358974	0.711538461538461	0.69551282051282
572	0.720858895705522	0.674846625766871	0.680981595092024	0.661538461538462
573	0.711111111111111	0.711111111111111	0.66031746031746	0.671974522292994
574	0.747058823529412	0.688235294117647	0.717647058823529	0.694117647058824
575	0.688046647230321	0.723032069970845	0.720116618075802	0.693877551020408
576	0.707462686567164	0.728358208955224	0.704477611940298	0.716417910447761
577	0.715189873417722	0.708860759493671	0.680379746835443	0.682539682539683
578	0.71044776119403	0.686567164179104	0.695522388059701	0.71044776119403
579	0.736526946107784	0.724550898203593	0.715568862275449	0.738738738738739
580	0.639240506329114	0.556962025316456	0.642405063291139	0.658227848101266
581	0.660436137071651	0.635514018691589	0.682242990654206	0.641744548286604
582	0.783536585365854	0.740853658536585	0.75	0.746177370030581
583	0.76875	0.7625	0.696875	0.721875
584	0.731117824773414	0.734138972809668	0.673716012084592	0.685800604229607
585	0.738095238095238	0.651785714285714	0.678571428571429	0.6875
586	0.745398773006135	0.662576687116564	0.748466257668712	0.726993865030675
587	0.68955223880597	0.713432835820896	0.585074626865672	0.617910447761194
588	0.683385579937304	0.714733542319749	0.648902821316614	0.68025078369906
589	0.710601719197708	0.684813753581662	0.693409742120344	0.722063037249284
590	0.71976401179941	0.734513274336283	0.76401179941003	0.699115044247788
591	0.728571428571429	0.737142857142857	0.714285714285714	0.694285714285714
592	0.698461538461538	0.68	0.646153846153846	0.670769230769231
593	0.68955223880597	0.704477611940298	0.707462686567164	0.68955223880597
594	0.754545454545455	0.715151515151515	0.706060606060606	0.696969696969697
595	0.814589665653495	0.817629179331307	0.772036474164134	0.82370820668693
596	0.743202416918429	0.764350453172206	0.706948640483384	0.70392749244713
597	0.716049382716049	0.648148148148148	0.669753086419753	0.666666666666667
598	0.6875	0.73125	0.69375	0.70625
599	0.695238095238095	0.666666666666667	0.657142857142857	0.714285714285714
600	0.747126436781609	0.82183908045977	0.747126436781609	0.772988505747126
601	0.667731629392971	0.753993610223642	0.651757188498403	0.680511182108626
602	0.710601719197708	0.702005730659026	0.670487106017192	0.666666666666667
603	0.723529411764706	0.752941176470588	0.726470588235294	0.7
604	0.745664739884393	0.716763005780347	0.696531791907514	0.716763005780347
605	0.730519480519481	0.704545454545455	0.724025974025974	0.736156351791531
606	0.79646017699115	0.755162241887906	0.749262536873156	0.778761061946903
607	0.675767918088737	0.658703071672355	0.662116040955631	0.638225255972696
608	0.702005730659026	0.716332378223496	0.747851002865329	0.753581661891117
609	0.696078431372549	0.699346405228758	0.686274509803922	0.669934640522876
610	0.688073394495413	0.685015290519878	0.700305810397554	0.63914373088685
611	0.689230769230769	0.698461538461538	0.646153846153846	0.689230769230769
612	0.710526315789474	0.728070175438596	0.675438596491228	0.675438596491228
613	0.75	0.678571428571429	0.75	0.720779220779221
614	0.848214285714286	0.794642857142857	0.735119047619048	0.764179104477612
615	0.756024096385542	0.746987951807229	0.713855421686747	0.704819277108434
616	0.72	0.742857142857143	0.694285714285714	0.731428571428571
617	0.711370262390671	0.711370262390671	0.679300291545189	0.714285714285714
618	0.700934579439252	0.728971962616822	0.679127725856698	0.672897196261682
619	0.650746268656716	0.629850746268657	0.653731343283582	0.728358208955224
620	0.746951219512195	0.746951219512195	0.676829268292683	0.707317073170732
621	0.6	0.585714285714286	0.694285714285714	0.68
622	0.719033232628399	0.743202416918429	0.685800604229607	0.700906344410876
623	0.78328173374613	0.73374613003096	0.736842105263158	0.764705882352941
624	0.725	0.696875	0.678125	0.675
625	0.75	0.743827160493827	0.75	0.731481481481482
626	0.653958944281525	0.636363636363636	0.686217008797654	0.674486803519062
627	0.826086956521739	0.77639751552795	0.798136645962733	0.770186335403727
628	0.641791044776119	0.591044776119403	0.597014925373134	0.573134328358209
629	0.693215339233038	0.710914454277286	0.640117994100295	0.636094674556213
630	0.718475073313783	0.697947214076246	0.656891495601173	0.689149560117302
631	0.641833810888252	0.641833810888252	0.627507163323782	0.610315186246418
632	0.761609907120743	0.671826625386997	0.755417956656347	0.721362229102167
633	0.767676767676768	0.744107744107744	0.737373737373737	0.720538720538721
634	0.7	0.702941176470588	0.658823529411765	0.644117647058824
635	0.648809523809524	0.705357142857143	0.630952380952381	0.648809523809524
636	0.717948717948718	0.689458689458689	0.641025641025641	0.675213675213675
637	0.743827160493827	0.725308641975309	0.731481481481482	0.740740740740741
638	0.682779456193353	0.646525679758308	0.676737160120846	0.673716012084592
639	0.681672025723473	0.659163987138264	0.733118971061093	0.688102893890675
640	0.684210526315789	0.733918128654971	0.710526315789474	0.681286549707602
641	0.716463414634146	0.652439024390244	0.652439024390244	0.670731707317073
642	0.706231454005935	0.676557863501484	0.670623145400594	0.700296735905044
643	0.728758169934641	0.741830065359477	0.745098039215686	0.758169934640523
644	0.784660766961652	0.684365781710914	0.663716814159292	0.763313609467456
645	0.63049853372434	0.665689149560117	0.551319648093842	0.612903225806452
646	0.806547619047619	0.785714285714286	0.764880952380952	0.764880952380952
647	0.777439024390244	0.814024390243902	0.734756097560976	0.74390243902439
648	0.67741935483871	0.604105571847507	0.668621700879765	0.671554252199414
649	0.741741741741742	0.687687687687688	0.741741741741742	0.759036144578313
650	0.720720720720721	0.681681681681682	0.687687687687688	0.666666666666667
651	0.639769452449568	0.622478386167147	0.564841498559078	0.599423631123919
652	0.73208722741433	0.691588785046729	0.728971962616822	0.757009345794392
653	0.703125	0.70625	0.709375	0.721875
654	0.802292263610315	0.730659025787966	0.742120343839542	0.742120343839542
655	0.748520710059172	0.730769230769231	0.701183431952663	0.724852071005917
656	0.6875	0.648809523809524	0.625	0.625
657	0.672897196261682	0.613707165109034	0.710280373831776	0.700934579439252
658	0.650429799426934	0.636103151862464	0.63323782234957	0.60458452722063
659	0.685358255451713	0.685358255451713	0.644859813084112	0.654205607476635
660	0.642201834862385	0.623853211009174	0.63302752293578	0.660550458715596
661	0.744548286604361	0.722741433021807	0.766355140186916	0.7625
662	0.664705882352941	0.676470588235294	0.655882352941176	0.685294117647059
663	0.699115044247788	0.68141592920354	0.64306784660767	0.68141592920354
664	0.653495440729483	0.620060790273556	0.699088145896657	0.644376899696049
665	0.773648648648649	0.807432432432432	0.753378378378378	0.738983050847458
666	0.723404255319149	0.732522796352584	0.70516717325228	0.708206686930091
667	0.747774480712166	0.718100890207715	0.71513353115727	0.688427299703264
668	0.772585669781931	0.635514018691589	0.738317757009346	0.725856697819315
669	0.647249190938511	0.6957928802589	0.666666666666667	0.588996763754045
670	0.765217391304348	0.782608695652174	0.718840579710145	0.742028985507246
671	0.772861356932153	0.769911504424779	0.71976401179941	0.748520710059172
672	0.765395894428152	0.712609970674487	0.709677419354839	0.721407624633431
673	0.74	0.757142857142857	0.697142857142857	0.708571428571429
674	0.680722891566265	0.632530120481928	0.635542168674699	0.653614457831325
675	0.57957957957958	0.594594594594595	0.63963963963964	0.627627627627628
676	0.690962099125364	0.717201166180758	0.658892128279883	0.670553935860058
677	0.788819875776398	0.742236024844721	0.767080745341615	0.745341614906832
678	0.729483282674772	0.723404255319149	0.729483282674772	0.720364741641337
679	0.702127659574468	0.693009118541033	0.629179331306991	0.680851063829787
680	0.628318584070796	0.651917404129793	0.640117994100295	0.654867256637168
681	0.748366013071895	0.777777777777778	0.771241830065359	0.745098039215686
682	0.78125	0.790625	0.7875	0.7875
683	0.767647058823529	0.708823529411765	0.691176470588235	0.732352941176471
684	0.792397660818713	0.713450292397661	0.710526315789474	0.719298245614035
685	0.658753709198813	0.661721068249258	0.658753709198813	0.679525222551929
686	0.666666666666667	0.687315634218289	0.646017699115044	0.657817109144543
687	0.74468085106383	0.808510638297872	0.708206686930091	0.747720364741641
688	0.808176100628931	0.776729559748428	0.80188679245283	0.776729559748428
689	0.770588235294118	0.785294117647059	0.738235294117647	0.752212389380531
690	0.73352435530086	0.742120343839542	0.67621776504298	0.699140401146132
691	0.773529411764706	0.770588235294118	0.741176470588235	0.726470588235294
692	0.742603550295858	0.724852071005917	0.736686390532544	0.754437869822485
693	0.665634674922601	0.684210526315789	0.678018575851393	0.653250773993808
694	0.725075528700906	0.734138972809668	0.709969788519637	0.73030303030303
695	0.742120343839542	0.744985673352435	0.684813753581662	0.71919770773639
696	0.726993865030675	0.754601226993865	0.736196319018405	0.773006134969325
697	0.654205607476635	0.663551401869159	0.595015576323987	0.629283489096573
698	0.75226586102719	0.737160120845921	0.722054380664653	0.760606060606061
699	0.741176470588235	0.679411764705882	0.679411764705882	0.672566371681416
700	0.809230769230769	0.855384615384615	0.809230769230769	0.83641975308642
701	0.775147928994083	0.751479289940828	0.772189349112426	0.775147928994083
702	0.702064896755162	0.707964601769911	0.705014749262537	0.734513274336283
703	0.751428571428571	0.705714285714286	0.72	0.7
704	0.667741935483871	0.706451612903226	0.583870967741935	0.621359223300971
705	0.648571428571429	0.714285714285714	0.674285714285714	0.677142857142857
706	0.754437869822485	0.736686390532544	0.704142011834319	0.730769230769231
707	0.695014662756598	0.683284457478006	0.627565982404692	0.67741935483871
708	0.730994152046784	0.730994152046784	0.728070175438596	0.728070175438596
709	0.657051282051282	0.676282051282051	0.724358974358974	0.717948717948718
710	0.643916913946588	0.635014836795252	0.620178041543027	0.632047477744807
711	0.680722891566265	0.602409638554217	0.674698795180723	0.657575757575758
712	0.737891737891738	0.689458689458689	0.700854700854701	0.735042735042735
713	0.672514619883041	0.701754385964912	0.695906432748538	0.707602339181287
714	0.799426934097421	0.770773638968481	0.762177650429799	0.741379310344828
715	0.809375	0.775	0.740625	0.7625
716	0.743589743589744	0.709401709401709	0.689458689458689	0.723646723646724
717	0.675409836065574	0.704918032786885	0.668852459016393	0.675409836065574
718	0.672566371681416	0.696165191740413	0.640117994100295	0.680473372781065
719	0.717791411042945	0.699386503067485	0.684049079754601	0.714723926380368
720	0.782477341389728	0.758308157099698	0.731117824773414	0.755287009063444
721	0.723333333333333	0.76	0.723333333333333	0.783333333333333
722	0.790273556231003	0.805471124620061	0.689969604863222	0.696048632218845
723	0.703703703703704	0.740740740740741	0.700854700854701	0.720797720797721
724	0.772189349112426	0.701183431952663	0.707100591715976	0.733727810650888
725	0.642857142857143	0.631428571428571	0.557142857142857	0.62
726	0.737951807228916	0.795180722891566	0.689759036144578	0.692771084337349
727	0.794871794871795	0.774928774928775	0.746438746438747	0.772079772079772
728	0.790909090909091	0.793939393939394	0.748484848484849	0.787234042553192
729	0.680473372781065	0.656804733727811	0.683431952662722	0.71513353115727
730	0.732937685459941	0.70326409495549	0.649851632047478	0.670623145400594
731	0.609677419354839	0.648387096774194	0.583870967741935	0.619354838709677
732	0.718562874251497	0.721556886227545	0.724550898203593	0.727544910179641
733	0.8	0.761290322580645	0.741935483870968	0.751612903225806
734	0.70446735395189	0.656357388316151	0.652920962199313	0.694158075601375
735	0.665644171779141	0.687116564417178	0.641104294478528	0.656441717791411
736	0.703703703703704	0.692307692307692	0.638176638176638	0.648571428571429
737	0.725903614457831	0.707831325301205	0.689759036144578	0.683734939759036
738	0.678125	0.65625	0.646875	0.646875
739	0.704268292682927	0.685975609756098	0.704268292682927	0.719512195121951
740	0.711370262390671	0.667638483965015	0.717201166180758	0.725947521865889
741	0.724770642201835	0.718654434250765	0.688073394495413	0.672782874617737
742	0.83030303030303	0.793939393939394	0.793939393939394	0.76969696969697
743	0.726708074534161	0.714285714285714	0.739130434782609	0.695652173913044
744	0.594339622641509	0.613207547169811	0.525157232704403	0.550314465408805
745	0.692567567567568	0.712837837837838	0.658783783783784	0.685810810810811
746	0.766961651917404	0.702064896755162	0.725663716814159	0.722713864306785
747	0.806646525679758	0.755287009063444	0.764350453172206	0.778787878787879
748	0.735735735735736	0.711711711711712	0.675675675675676	0.714714714714715
749	0.716666666666667	0.7	0.65	0.71
750	0.825825825825826	0.792792792792793	0.795795795795796	0.810810810810811
751	0.746438746438747	0.717948717948718	0.715099715099715	0.732193732193732
752	0.749244712990937	0.770392749244713	0.706948640483384	0.697885196374622
753	0.719512195121951	0.725609756097561	0.780487804878049	0.725609756097561
754	0.661807580174927	0.682215743440233	0.638483965014577	0.618075801749271
755	0.775757575757576	0.772727272727273	0.690909090909091	0.754545454545455
756	0.745714285714286	0.694285714285714	0.691428571428571	0.705714285714286
757	0.735973597359736	0.70957095709571	0.729372937293729	0.735973597359736
758	0.642228739002933	0.633431085043988	0.595307917888563	0.612903225806452
759	0.726993865030675	0.705521472392638	0.680981595092024	0.671779141104294
760	0.774509803921569	0.725490196078431	0.715686274509804	0.734426229508197
761	0.744985673352435	0.684813753581662	0.70487106017192	0.681948424068768
762	0.607250755287009	0.661631419939577	0.586102719033233	0.607250755287009
763	0.660968660968661	0.655270655270655	0.635327635327635	0.638176638176638
764	0.65814696485623	0.661341853035144	0.651757188498403	0.610223642172524
765	0.796407185628742	0.790419161676647	0.721556886227545	0.754491017964072
766	0.811320754716981	0.814465408805031	0.817610062893082	0.814465408805031
767	0.712166172106825	0.718100890207715	0.640949554896142	0.669642857142857
768	0.713414634146341	0.701219512195122	0.713414634146341	0.716463414634146
769	0.643564356435644	0.666666666666667	0.64026402640264	0.63036303630363
770	0.696531791907514	0.679190751445087	0.708092485549133	0.696531791907514
771	0.75811209439528	0.731563421828909	0.71976401179941	0.749262536873156
772	0.690058479532164	0.684210526315789	0.634502923976608	0.666666666666667
773	0.722222222222222	0.70679012345679	0.756172839506173	0.762345679012346
774	0.736231884057971	0.733333333333333	0.663768115942029	0.701449275362319
775	0.75	0.752873563218391	0.675287356321839	0.741379310344828
776	0.614035087719298	0.616959064327485	0.558479532163743	0.599415204678363
777	0.722063037249284	0.707736389684814	0.679083094555874	0.730659025787966
778	0.686708860759494	0.636075949367089	0.674050632911392	0.699367088607595
779	0.631268436578171	0.675516224188791	0.625368731563422	0.673590504451039
780	0.755223880597015	0.743283582089552	0.77910447761194	0.782089552238806
781	0.737463126843658	0.76401179941003	0.737463126843658	0.725663716814159
782	0.714285714285714	0.688571428571429	0.697142857142857	0.693409742120344
783	0.626139817629179	0.620060790273556	0.662613981762918	0.665653495440729
784	0.728862973760933	0.740524781341108	0.696793002915452	0.731778425655977
785	0.690265486725664	0.684365781710914	0.63716814159292	0.669616519174041
786	0.761755485893417	0.711598746081505	0.736677115987461	0.727272727272727
787	0.74	0.697142857142857	0.697142857142857	0.714285714285714
788	0.720116618075802	0.688046647230321	0.728862973760933	0.685131195335277
789	0.802469135802469	0.787037037037037	0.802469135802469	0.799382716049383
790	0.703470031545741	0.722397476340694	0.697160883280757	0.684542586750789
791	0.736686390532544	0.739644970414201	0.677514792899408	0.729970326409496
792	0.679611650485437	0.637540453074434	0.679611650485437	0.689320388349515
793	0.75811209439528	0.728613569321534	0.699115044247788	0.747774480712166
794	0.765886287625418	0.739130434782609	0.732441471571906	0.755852842809365
795	0.648571428571429	0.694285714285714	0.622857142857143	0.645714285714286
796	0.55421686746988	0.563253012048193	0.557228915662651	0.587349397590361
797	0.673590504451039	0.679525222551929	0.664688427299703	0.71513353115727
798	0.760736196319018	0.723926380368098	0.739263803680982	0.736196319018405
799	0.67719298245614	0.670175438596491	0.673684210526316	0.656140350877193
800	0.786324786324786	0.774928774928775	0.763532763532764	0.772079772079772
801	0.787878787878788	0.775757575757576	0.745454545454545	0.763636363636364
802	0.754098360655738	0.747540983606557	0.701639344262295	0.770491803278688
803	0.648571428571429	0.602857142857143	0.597142857142857	0.571428571428571
804	0.712990936555891	0.782477341389728	0.670694864048338	0.661631419939577
805	0.663333333333333	0.73	0.666666666666667	0.706666666666667
806	0.780185758513932	0.690402476780186	0.743034055727554	0.792569659442725
807	0.732307692307692	0.707692307692308	0.716923076923077	0.723076923076923
808	0.6797583081571	0.676737160120846	0.652567975830816	0.6797583081571
809	0.75	0.802325581395349	0.755813953488372	0.776162790697674
810	0.775862068965517	0.735632183908046	0.744252873563218	0.78448275862069
811	0.666666666666667	0.68141592920354	0.628318584070796	0.659763313609467
812	0.714723926380368	0.671779141104294	0.699386503067485	0.723926380368098
813	0.710365853658537	0.713414634146341	0.682926829268293	0.736196319018405
814	0.658959537572254	0.673410404624277	0.624277456647399	0.673410404624277
815	0.721003134796238	0.683385579937304	0.721003134796238	0.707547169811321
816	0.70392749244713	0.722054380664653	0.709969788519637	0.673716012084592
817	0.700315457413249	0.719242902208202	0.643533123028391	0.659305993690852
818	0.745980707395498	0.7491961414791	0.7491961414791	0.762057877813505
819	0.704180064308682	0.729903536977492	0.652733118971061	0.681672025723473
820	0.650306748466258	0.680981595092024	0.674846625766871	0.671779141104294
821	0.780058651026393	0.715542521994135	0.721407624633431	0.744868035190616
822	0.794117647058823	0.735294117647059	0.764705882352941	0.764705882352941
823	0.667774086378737	0.651162790697674	0.684385382059801	0.717607973421927
824	0.744252873563218	0.704022988505747	0.732758620689655	0.701149425287356
825	0.70392749244713	0.749244712990937	0.646525679758308	0.712990936555891
826	0.712250712250712	0.706552706552707	0.689458689458689	0.689458689458689
827	0.723809523809524	0.771428571428571	0.714285714285714	0.749206349206349
828	0.702064896755162	0.696165191740413	0.693215339233038	0.728613569321534
829	0.738872403560831	0.750741839762611	0.718100890207715	0.718100890207715
830	0.657142857142857	0.628571428571429	0.642857142857143	0.645714285714286
831	0.723214285714286	0.744047619047619	0.720238095238095	0.699404761904762
832	0.667752442996743	0.732899022801303	0.687296416938111	0.713355048859935
833	0.645714285714286	0.651428571428571	0.614285714285714	0.637142857142857
834	0.686217008797654	0.656891495601173	0.636363636363636	0.612903225806452
835	0.685975609756098	0.734756097560976	0.692073170731707	0.704268292682927
836	0.692307692307692	0.646153846153846	0.723076923076923	0.723076923076923
837	0.66951566951567	0.715099715099715	0.643874643874644	0.655270655270655
838	0.691131498470948	0.672782874617737	0.678899082568807	0.669724770642202
839	0.754901960784314	0.745098039215686	0.761437908496732	0.781045751633987
840	0.753846153846154	0.710769230769231	0.729230769230769	0.707692307692308
841	0.790273556231003	0.750759878419453	0.756838905775076	0.753799392097264
842	0.744868035190616	0.724340175953079	0.662756598240469	0.741176470588235
843	0.669811320754717	0.663522012578616	0.660377358490566	0.707547169811321
844	0.766990291262136	0.724919093851133	0.702265372168285	0.74025974025974
845	0.778115501519757	0.775075987841945	0.793313069908815	0.781155015197568
846	0.756838905775076	0.717325227963526	0.747720364741641	0.781155015197568
847	0.707547169811321	0.69811320754717	0.676100628930818	0.669811320754717
848	0.765714285714286	0.714285714285714	0.702857142857143	0.697142857142857
849	0.738095238095238	0.782738095238095	0.705357142857143	0.666666666666667
850	0.712250712250712	0.740740740740741	0.712250712250712	0.709401709401709
851	0.721875	0.678125	0.7	0.689655172413793
852	0.659638554216867	0.689759036144578	0.614457831325301	0.653614457831325
853	0.696594427244582	0.678018575851393	0.659442724458204	0.684210526315789
854	0.758720930232558	0.793604651162791	0.747093023255814	0.779069767441861
855	0.644776119402985	0.716417910447761	0.662686567164179	0.671641791044776
856	0.69969040247678	0.696594427244582	0.668730650154799	0.693498452012384
857	0.619186046511628	0.534883720930233	0.622093023255814	0.584302325581395
858	0.706060606060606	0.709090909090909	0.7	0.709090909090909
859	0.6875	0.696428571428571	0.69047619047619	0.717261904761905
860	0.618343195266272	0.701183431952663	0.612426035502959	0.642011834319527
861	0.735294117647059	0.747058823529412	0.691176470588235	0.702941176470588
862	0.695156695156695	0.680911680911681	0.672364672364672	0.654285714285714
863	0.645259938837921	0.648318042813456	0.623853211009174	0.614678899082569
864	0.714714714714715	0.723723723723724	0.741741741741742	0.777777777777778
865	0.637462235649547	0.661631419939577	0.637462235649547	0.637462235649547
866	0.785714285714286	0.76	0.748571428571429	0.762857142857143
867	0.73900293255132	0.700879765395894	0.727272727272727	0.65
868	0.67398119122257	0.658307210031348	0.692789968652038	0.705329153605016
869	0.764705882352941	0.667647058823529	0.688235294117647	0.749262536873156
870	0.843843843843844	0.816816816816817	0.777777777777778	0.822822822822823
871	0.690058479532164	0.769005847953216	0.728070175438596	0.719298245614035
872	0.740412979351032	0.75811209439528	0.71976401179941	0.702064896755162
873	0.745454545454545	0.696969696969697	0.681818181818182	0.690909090909091
874	0.605678233438486	0.646687697160883	0.652996845425867	0.668769716088328
875	0.73780487804878	0.76219512195122	0.704268292682927	0.707317073170732
876	0.696275071633238	0.727793696275072	0.679083094555874	0.656160458452722
877	0.73015873015873	0.73968253968254	0.663492063492063	0.710191082802548
878	0.783625730994152	0.815789473684211	0.766081871345029	0.791788856304985
879	0.692528735632184	0.683908045977011	0.652298850574713	0.640804597701149
880	0.70919881305638	0.712166172106825	0.626112759643917	0.691394658753709
881	0.72	0.646153846153846	0.735384615384615	0.722222222222222
882	0.651785714285714	0.639880952380952	0.604166666666667	0.602985074626866
883	0.717391304347826	0.745341614906832	0.711180124223602	0.742236024844721
884	0.714705882352941	0.744117647058824	0.673529411764706	0.688235294117647
885	0.771428571428571	0.73968253968254	0.723809523809524	0.768253968253968
886	0.63716814159292	0.654867256637168	0.640117994100295	0.642011834319527
887	0.696774193548387	0.645161290322581	0.667741935483871	0.693548387096774
888	0.623880597014925	0.680597014925373	0.623880597014925	0.63855421686747
889	0.629518072289157	0.626506024096386	0.653614457831325	0.632530120481928
890	0.736363636363636	0.678787878787879	0.706060606060606	0.723404255319149
891	0.71304347826087	0.76231884057971	0.715942028985507	0.72463768115942
892	0.684563758389262	0.724832214765101	0.681208053691275	0.683501683501683
893	0.629310344827586	0.583333333333333	0.557471264367816	0.638728323699422
894	0.714697406340058	0.668587896253602	0.651296829971182	0.645533141210375
895	0.784256559766764	0.743440233236152	0.73469387755102	0.746355685131195
896	0.637931034482759	0.637931034482759	0.603448275862069	0.560344827586207
897	0.76219512195122	0.73780487804878	0.740853658536585	0.774390243902439
898	0.678678678678679	0.660660660660661	0.636636636636637	0.681681681681682
899	0.730538922155689	0.691616766467066	0.67065868263473	0.66966966966967
900	0.69969040247678	0.684210526315789	0.643962848297214	0.665634674922601
901	0.801186943620178	0.729970326409496	0.738872403560831	0.747774480712166
902	0.615853658536585	0.728658536585366	0.634146341463415	0.61280487804878
903	0.738738738738739	0.708708708708709	0.726726726726727	0.66966966966967
904	0.750716332378224	0.73352435530086	0.730659025787966	0.767908309455587
905	0.758842443729904	0.736334405144695	0.752411575562701	0.771704180064309
906	0.72644376899696	0.717325227963526	0.711246200607903	0.735562310030395
907	0.775641025641026	0.798076923076923	0.788461538461538	0.772435897435897
908	0.594117647058824	0.591176470588235	0.605882352941177	0.614705882352941
909	0.745714285714286	0.754285714285714	0.722857142857143	0.739255014326648
910	0.720461095100865	0.714697406340058	0.680115273775216	0.69164265129683
911	0.789473684210526	0.818713450292398	0.725146198830409	0.760233918128655
912	0.769230769230769	0.751479289940828	0.707100591715976	0.712166172106825
913	0.688571428571429	0.657142857142857	0.668571428571429	0.648571428571429
914	0.633228840125392	0.551724137931034	0.639498432601881	0.661442006269592
915	0.782234957020057	0.767908309455587	0.753581661891117	0.724928366762178
916	0.775811209439528	0.71976401179941	0.766961651917404	0.737463126843658
917	0.731343283582089	0.740298507462687	0.722388059701493	0.713432835820896
918	0.761146496815287	0.75796178343949	0.764331210191083	0.738853503184713
919	0.693251533742331	0.641104294478528	0.647239263803681	0.687116564417178
920	0.68944099378882	0.698757763975155	0.658385093167702	0.658385093167702
921	0.683431952662722	0.621301775147929	0.653846153846154	0.644970414201183
922	0.670769230769231	0.673846153846154	0.627692307692308	0.633846153846154
923	0.703812316715543	0.69208211143695	0.718475073313783	0.695014662756598
924	0.642011834319527	0.683431952662722	0.627218934911243	0.609467455621302
925	0.788690476190476	0.770833333333333	0.755952380952381	0.738095238095238
926	0.75226586102719	0.72809667673716	0.716012084592145	0.734138972809668
927	0.647457627118644	0.671186440677966	0.593220338983051	0.647457627118644
928	0.746177370030581	0.743119266055046	0.672782874617737	0.718654434250765
929	0.719298245614035	0.695906432748538	0.698830409356725	0.713450292397661
930	0.595988538681948	0.60458452722063	0.561604584527221	0.594827586206897
931	0.773584905660377	0.754716981132076	0.745283018867924	0.742138364779874
932	0.799426934097421	0.787965616045845	0.813753581661891	0.793103448275862
933	0.744117647058824	0.738235294117647	0.679411764705882	0.682352941176471
934	0.755627009646302	0.723472668810289	0.755627009646302	0.717041800643087
935	0.723723723723724	0.657657657657658	0.6996996996997	0.689759036144578
936	0.649851632047478	0.635014836795252	0.646884272997033	0.646884272997033
937	0.716814159292035	0.740412979351032	0.660766961651917	0.695266272189349
938	0.713467048710602	0.624641833810888	0.679083094555874	0.699140401146132
939	0.813813813813814	0.756756756756757	0.762762762762763	0.798798798798799
940	0.73352435530086	0.753581661891117	0.656160458452722	0.716332378223496
941	0.778787878787879	0.734138972809668	0.734138972809668	0.739393939393939
942	0.680115273775216	0.70028818443804	0.634005763688761	0.659942363112392
943	0.616352201257862	0.616352201257862	0.610062893081761	0.59748427672956
944	0.716867469879518	0.743975903614458	0.759036144578313	0.734939759036145
945	0.735735735735736	0.702702702702703	0.687687687687688	0.6996996996997
946	0.775316455696203	0.765822784810127	0.705696202531646	0.743670886075949
947	0.573529411764706	0.591176470588235	0.629411764705882	0.558823529411765
948	0.769968051118211	0.738019169329073	0.747603833865815	0.717948717948718
949	0.716981132075472	0.767295597484277	0.691823899371069	0.713836477987421
950	0.792284866468843	0.777448071216617	0.732937685459941	0.750741839762611
951	0.666666666666667	0.614035087719298	0.576023391812865	0.687134502923977
952	0.710280373831776	0.70404984423676	0.679127725856698	0.728971962616822
953	0.617210682492582	0.56973293768546	0.58160237388724	0.611275964391691
954	0.722713864306785	0.693215339233038	0.663716814159292	0.743362831858407
955	0.755162241887906	0.766961651917404	0.740412979351032	0.728613569321534
956	0.732307692307692	0.756923076923077	0.707692307692308	0.716923076923077
957	0.739255014326648	0.710601719197708	0.638968481375358	0.706896551724138
958	0.763513513513513	0.72972972972973	0.739864864864865	0.733108108108108
959	0.744985673352435	0.693409742120344	0.744985673352435	0.710601719197708
960	0.693693693693694	0.672672672672673	0.687687687687688	0.6996996996997
961	0.672566371681416	0.663716814159292	0.672566371681416	0.725663716814159
962	0.703812316715543	0.712609970674487	0.700879765395894	0.700879765395894
963	0.674626865671642	0.632835820895522	0.62089552238806	0.66865671641791
964	0.74468085106383	0.759878419452887	0.689969604863222	0.716463414634146
965	0.687116564417178	0.730061349693252	0.650306748466258	0.641104294478528
966	0.73352435530086	0.73352435530086	0.710601719197708	0.739255014326648
967	0.679525222551929	0.679525222551929	0.643916913946588	0.658753709198813
968	0.671686746987952	0.650602409638554	0.69578313253012	0.707831325301205
969	0.546511627906977	0.572674418604651	0.537790697674419	0.531976744186047
970	0.784256559766764	0.769679300291545	0.749271137026239	0.745614035087719
971	0.675840978593272	0.675840978593272	0.694189602446483	0.700305810397554
972	0.75	0.780487804878049	0.704268292682927	0.685975609756098
973	0.748466257668712	0.687116564417178	0.760736196319018	0.702453987730061
974	0.652818991097923	0.640949554896142	0.673590504451039	0.655786350148368
975	0.722063037249284	0.693409742120344	0.69054441260745	0.699140401146132
976	0.732937685459941	0.700296735905044	0.685459940652819	0.697329376854599
977	0.70873786407767	0.744336569579288	0.663430420711974	0.6957928802589
978	0.631901840490798	0.650306748466258	0.631901840490798	0.662576687116564
979	0.602857142857143	0.608571428571429	0.594285714285714	0.625714285714286
980	0.671511627906977	0.712209302325581	0.619186046511628	0.665697674418605
981	0.616822429906542	0.654205607476635	0.604361370716511	0.626168224299065
982	0.736677115987461	0.739811912225705	0.70846394984326	0.691823899371069
983	0.714285714285714	0.702623906705539	0.728862973760933	0.728862973760933
984	0.750769230769231	0.716923076923077	0.769230769230769	0.790769230769231
985	0.608024691358025	0.626543209876543	0.638888888888889	0.608024691358025
986	0.692073170731707	0.682926829268293	0.676829268292683	0.695121951219512
987	0.684813753581662	0.707736389684814	0.638968481375358	0.636103151862464
988	0.748466257668712	0.776073619631902	0.680981595092024	0.699386503067485
989	0.640243902439024	0.628048780487805	0.661585365853658	0.642201834862385
990	0.802985074626866	0.850746268656716	0.674626865671642	0.740298507462687
991	0.7	0.686666666666667	0.733333333333333	0.686666666666667
992	0.744744744744745	0.750750750750751	0.750750750750751	0.753753753753754
993	0.69375	0.66875	0.671875	0.6875
994	0.701149425287356	0.709770114942529	0.695402298850575	0.727011494252874
995	0.681159420289855	0.710144927536232	0.640579710144928	0.678260869565217
996	0.75	0.73780487804878	0.75	0.768292682926829
997	0.727272727272727	0.741935483870968	0.703812316715543	0.723529411764706
998	0.740061162079511	0.685015290519878	0.73394495412844	0.691131498470948
999	0.719354838709677	0.712903225806452	0.738709677419355	0.696774193548387
1000	0.69281045751634	0.696078431372549	0.65359477124183	0.69281045751634
