# Supplementary material for: Rotation survival forest for right censored data
Source: PeerJ. 2015 Jun 11;3:e1009. doi: 10.7717/peerj.1009 (PMC4465950; doi:10.7717/peerj.1009)
Supplement: Supplemental Information 2 [file peerj-03-1009-s002.csv]

	unlist.ci_rotsf.	unlist.ci_rsf.	unlist.ci_cox.	unlist.ci_gbm.
1	0.618935837245696	0.632855280312907	0.547588005215124	0.574451410658307
2	0.668257756563246	0.64272076372315	0.531742243436754	0.575537829344936
3	0.635357624831309	0.643011332973557	0.556664867781975	0.617233927606699
4	0.648843930635838	0.652938342967245	0.595857418111753	0.615236258437801
5	0.647253657190174	0.642009384487993	0.47474468672371	0.55190502484815
6	0.596695368861997	0.634628810798231	0.508028857342332	0.549358226371062
7	0.650767018216683	0.643815915627996	0.588207094918504	0.620168067226891
8	0.592801175318315	0.597796817625459	0.518971848225214	0.629747610879686
9	0.679173047473201	0.685298621745789	0.573762123532415	0.625798212005109
10	0.635974304068523	0.638918629550321	0.48634903640257	0.574986609534012
11	0.65073787772312	0.652143359100492	0.537830873740923	0.622508792497069
12	0.652032112393377	0.644093303235515	0.535991973915224	0.605520702634881
13	0.695125096724271	0.675605982465188	0.500257864878804	0.635494704210798
14	0.699691870111401	0.68696682464455	0.492890995260663	0.654485049833887
15	0.659959246051961	0.661405295315682	0.544551934826884	0.607798165137615
16	0.634057087094413	0.646255184191266	0.514027811661381	0.603515625
17	0.630785791173305	0.643164693218515	0.554090419806243	0.56010781671159
18	0.677183833116036	0.685006518904824	0.586962190352021	0.631620140881816
19	0.633291614518148	0.632290362953692	0.500876095118899	0.57035553329995
20	0.66164280331575	0.660386837478021	0.589550364230093	0.64957264957265
21	0.627771010962241	0.635168046760838	0.509498295177789	0.6045831301804
22	0.670402561756633	0.660416190258404	0.527098101989481	0.640274599542334
23	0.672667757774141	0.657937806873977	0.552723871872808	0.618802619270346
24	0.693408397841895	0.722091932457786	0.61890243902439	0.627317531095987
25	0.665835411471322	0.636250311642982	0.518573921715283	0.58375
26	0.650725672138948	0.641446585772068	0.563407090173685	0.592954058557486
27	0.679158802911836	0.6500404421677	0.529522782421138	0.611650485436893
28	0.683080146673651	0.693033001571503	0.534573074908329	0.650772858265654
29	0.647000248941996	0.60801393728223	0.50622200099552	0.606724782067248
30	0.627561475409836	0.650102459016393	0.574282786885246	0.564023607903516
31	0.684605757196496	0.662077596996245	0.561201501877347	0.653303076147252
32	0.665271966527197	0.687007874015748	0.596702755905512	0.630552813425469
33	0.727179223450759	0.725636410388275	0.562612496785806	0.706852138073158
34	0.669476372924649	0.668199233716475	0.495274584929757	0.633683670853627
35	0.650800915331808	0.645995423340961	0.524942791762014	0.634553775743707
36	0.663343558282209	0.647494887525562	0.550357873210634	0.624456382706575
37	0.664864864864865	0.686486486486486	0.605120910384068	0.678917378917379
38	0.675164257555848	0.689437729900158	0.528901734104046	0.611154959221258
39	0.6285151856018	0.620359955005624	0.551181102362205	0.545197740112994
40	0.675354838709677	0.683870967741935	0.555612903225806	0.607022979602375
41	0.701993193971804	0.698007774538387	0.523809523809524	0.639727361246349
42	0.678910544727636	0.68215892053973	0.570714642678661	0.609774436090226
43	0.656349791206092	0.666257367387033	0.548379174852652	0.646914187361692
44	0.622536517505217	0.610248087178298	0.543705077672154	0.574069740229347
45	0.644846465127351	0.636277076886456	0.519400142823137	0.59426523297491
46	0.681674565560822	0.689046866771985	0.467877830437072	0.605533596837945
47	0.635658914728682	0.613903240958196	0.537576326914044	0.586352941176471
48	0.590439586836416	0.618544319000721	0.51549363439827	0.548208704015388
49	0.633571428571429	0.652857142857143	0.459047619047619	0.607917958502266
50	0.704534606205251	0.71909307875895	0.558711217183771	0.671606118546845
51	0.67964921330926	0.671137477431003	0.59943255094145	0.68753233316089
52	0.650080626583736	0.659525454964294	0.525915687629578	0.609216589861751
53	0.652538314176245	0.667145593869732	0.548611111111111	0.602395209580838
54	0.660548151873271	0.657868275515334	0.517094017094017	0.629117425194871
55	0.618825722273998	0.615563839701771	0.512348555452004	0.536596736596737
56	0.637380952380952	0.615952380952381	0.543333333333333	0.587982832618026
57	0.666750376695128	0.687845303867403	0.559768960321447	0.68770429972341
58	0.719515211476626	0.714815730892901	0.512490724709374	0.633349826818407
59	0.719878105954055	0.683149753925475	0.518865713616124	0.645017584994138
60	0.654254007398274	0.670283600493218	0.493464858199753	0.598024691358025
61	0.67515923566879	0.697570181646615	0.494928049068176	0.593336483931947
62	0.680555555555556	0.663973744004039	0.554405453168392	0.658493427704752
63	0.651224836284259	0.636672325976231	0.552995391705069	0.616597913127882
64	0.676670870113493	0.687767969735183	0.493820933165195	0.636087945413192
65	0.694981640146879	0.680616740088106	0.531571218795888	0.679882525697504
66	0.652308424559733	0.648738695859115	0.522608281770585	0.592327853228497
67	0.665428372416996	0.642674715579289	0.626189923380543	0.667441320009296
68	0.727479182437547	0.725965177895534	0.596517789553369	0.684423125473365
69	0.649809402795426	0.648030495552732	0.555527318932656	0.625063548551093
70	0.651543498596819	0.676174888940846	0.537993920972644	0.610629829079841
71	0.699950074887668	0.710184722915627	0.546679980029955	0.63475
72	0.619592584115358	0.617303730830854	0.543144884412909	0.604901511681173
73	0.673923679060665	0.700831702544031	0.585127201565558	0.620122699386503
74	0.687275341480949	0.686391950167705	0.592237661715381	0.645563549160671
75	0.620463709677419	0.616276140085664	0.506676744771983	0.574886535552194
76	0.619612903225807	0.639318885448916	0.538699690402477	0.626163391933816
77	0.717444120505345	0.743988341025018	0.609424338110275	0.657631257631258
78	0.687619502868069	0.673757170172084	0.546845124282983	0.652485659655832
79	0.663290513833992	0.657608695652174	0.58596837944664	0.651249072470937
80	0.671174555472076	0.668753129694542	0.511767651477216	0.586319218241042
81	0.642907717724805	0.593108331366533	0.516167099362757	0.616623253611177
82	0.639177810797424	0.635710747894997	0.468548786527984	0.590469099032018
83	0.63088120613465	0.651676631141149	0.484273459838836	0.512847404299948
84	0.701385189131593	0.68202396804261	0.514513981358189	0.665600852651212
85	0.651630434782609	0.665851670741646	0.553382233088835	0.569485994016862
86	0.687167805618831	0.685649202733485	0.5153125790939	0.651733738294103
87	0.676691729323308	0.686025408348457	0.58102151931553	0.684142226836231
88	0.662449392712551	0.69137364027321	0.492537313432836	0.64269435300076
89	0.641633064516129	0.636088709677419	0.593497983870968	0.606251575497857
90	0.662519440124417	0.64282011404873	0.568947641264904	0.61552440290758
91	0.665660998354361	0.689797037849698	0.514536478332419	0.651111721108976
92	0.67516548173572	0.644275557734739	0.483696984555038	0.596120795482445
93	0.684458398744113	0.656985871271586	0.544740973312402	0.629057591623037
94	0.654761904761905	0.654047619047619	0.556428571428571	0.614961759082218
95	0.659806595586412	0.681626580709149	0.608727994049095	0.641331346249379
96	0.659131318262636	0.667767335534671	0.51993903987808	0.592121982210928
97	0.659926017262639	0.670530209617756	0.502836004932183	0.607901234567901
98	0.694685990338164	0.677372615310312	0.625211301617967	0.68994683421943
99	0.65205680705191	0.644466209598433	0.545298726738492	0.6281234688878
100	0.624062239510975	0.633055555555556	0.553888888888889	0.555740895190437
101	0.68977300463754	0.677813033927264	0.585306321698804	0.608015640273705
102	0.642857142857143	0.639119694587918	0.519874242083988	0.56917885264342
103	0.655334114888628	0.649941383352872	0.553810082063306	0.621393384940183
104	0.68671679197995	0.637434227010774	0.482335254322225	0.572146807440925
105	0.641849710982659	0.661040462427746	0.532947976878613	0.601018282804906
106	0.599196787148594	0.638821954484605	0.516465863453815	0.623995715050884
107	0.696937974352264	0.717089767076682	0.579167757131641	0.632722513089005
108	0.666098807495741	0.687271842297396	0.519347773180823	0.62682570593963
109	0.656908063687725	0.659219311761685	0.544427324088341	0.591178746453443
110	0.663125161959057	0.675563617517492	0.543145892718321	0.648004147226542
111	0.70338248048569	0.674902470741222	0.510619852622453	0.62128121606949
112	0.677347242921013	0.684053651266766	0.521609538002981	0.644311972180825
113	0.657142857142857	0.644675324675325	0.578961038961039	0.625845033801352
114	0.725108720531014	0.714579995422293	0.548409246967269	0.726752175904718
115	0.619475301347199	0.616166390924131	0.545024816828173	0.639867580988413
116	0.63601108033241	0.610526315789474	0.473407202216067	0.559044178938594
117	0.663553639846743	0.662595785440613	0.553639846743295	0.591268889421924
118	0.632585415604284	0.653238143804182	0.558133605303417	0.603788072690044
119	0.689482470784641	0.665394705461483	0.558072978774147	0.650501672240803
120	0.659436549488906	0.669409124906507	0.548491647968088	0.602900725181295
121	0.621282870484148	0.666502826247235	0.519046448758909	0.595870206489675
122	0.688991531947652	0.690531177829099	0.567616114960226	0.614120667522465
123	0.61683248184996	0.616025813390697	0.462221027157838	0.5625
124	0.618032786885246	0.618852459016394	0.472950819672131	0.545728368017525
125	0.67772633744856	0.65406378600823	0.544495884773663	0.687081832218219
126	0.663944270958443	0.685803507086236	0.567139082392505	0.660418168709445
127	0.70506295204929	0.687114920975087	0.542459148138227	0.619098712446352
128	0.655776267642446	0.613695765812859	0.512807109252483	0.608002092050209
129	0.676151434772124	0.669961427193828	0.530617164898746	0.597870796031938
130	0.687803749132145	0.664198102291136	0.541309881971766	0.628849270664506
131	0.655599603567889	0.663528245787909	0.523290386521308	0.621151936444886
132	0.674800796812749	0.701942231075697	0.531374501992032	0.635956175298805
133	0.670446491849752	0.677533664068037	0.55846917080085	0.588694418164617
134	0.640466926070039	0.637613488975357	0.508690012970169	0.572542901716069
135	0.653559127439724	0.656142365097589	0.553673938002296	0.584314852054007
136	0.684797028389493	0.667020429822234	0.522154417617405	0.645212765957447
137	0.620450191570881	0.597461685823755	0.543103448275862	0.575421686746988
138	0.686016511867905	0.690660474716202	0.539731682146543	0.639297702039763
139	0.665198237885463	0.705813270698767	0.538167938931298	0.617033773861968
140	0.655908985372649	0.64786443825441	0.529480037140204	0.64347218989993
141	0.655356277266117	0.640571982549685	0.505089675230247	0.602812803103783
142	0.65803244374673	0.669544740973312	0.493720565149137	0.625982189628078
143	0.738706015891033	0.734392735527809	0.610896708286039	0.700977050670302
144	0.691866028708134	0.678468899521531	0.523684210526316	0.619515703668185
145	0.626123164584703	0.619193689745837	0.522787028921998	0.599956063268893
146	0.666194389345424	0.687730235194106	0.528478322470955	0.604651162790698
147	0.614760746147607	0.63882130305488	0.48499594484996	0.593073593073593
148	0.624485845632712	0.642632470360513	0.56278732155819	0.606632776567417
149	0.637624726210757	0.65344366025797	0.56364078851302	0.627555988315482
150	0.713972736124635	0.699683621319056	0.520564614261377	0.681862506094588
151	0.627043502355223	0.634801884178443	0.569409808811305	0.577051926298157
152	0.638608870967742	0.609068010075567	0.544080604534005	0.610186585980837
153	0.709095402867029	0.699456253089471	0.515818091942659	0.641953880485991
154	0.635731414868105	0.628057553956834	0.535251798561151	0.57201250300553
155	0.62809099901088	0.636251236399604	0.579129574678536	0.60252287905021
156	0.668286445012788	0.682689849143442	0.509332651495781	0.593493852459016
157	0.656634388903429	0.646258503401361	0.496336996336996	0.612539349422875
158	0.63346322454944	0.655382367267414	0.581100828056503	0.568771414586393
159	0.690850959173635	0.697737333989179	0.572060993605509	0.655325443786982
160	0.733609553984889	0.722222222222222	0.531676413255361	0.672211350293542
161	0.683415841584158	0.685891089108911	0.574257425742574	0.643723693983659
162	0.656513125309559	0.688707280832095	0.524021792966815	0.603025043392016
163	0.689206110693714	0.696544817225839	0.588382573860791	0.647132481843226
164	0.692326671601283	0.649395509499136	0.577103380212189	0.650617283950617
165	0.647496281606346	0.660138820029747	0.480912245909767	0.581551466931875
166	0.672857521889095	0.643141416821438	0.544441496418148	0.59244479914871
167	0.663476461458872	0.645628556647698	0.586652871184687	0.584930088037286
168	0.669672764751353	0.673106646058733	0.524471921689851	0.603457172342621
169	0.661641541038526	0.669777458722182	0.539842067480258	0.616694650995443
170	0.628276631344116	0.64064678003903	0.499303038751045	0.575453277545328
171	0.681075888568684	0.679231692677071	0.524129651860744	0.645533141210375
172	0.690308988764045	0.666276620641236	0.49496840627194	0.638258019199251
173	0.641833810888252	0.627268385864374	0.513610315186246	0.602150537634409
174	0.620972002113048	0.641932928439398	0.517824135199366	0.552380952380952
175	0.629938124702523	0.651356496906235	0.518562589243218	0.595374344301383
176	0.67674661105318	0.669186652763295	0.491657977059437	0.631138975966562
177	0.647917793401839	0.618004866180049	0.52338469856718	0.587357569180684
178	0.608114446529081	0.646038443506798	0.510548523206751	0.557146209809904
179	0.682879845894534	0.666746929930171	0.526848061642186	0.639498432601881
180	0.69012576933369	0.704040674337704	0.587101953438587	0.628349410503751
181	0.665247472059606	0.652567172120245	0.555466879489226	0.629590207557211
182	0.674652611403929	0.703233532934132	0.549461077844311	0.628057553956834
183	0.684959349593496	0.70655487804878	0.522103658536585	0.611746758199847
184	0.663187195546277	0.666666666666667	0.508930642542334	0.586022753656838
185	0.660442600276625	0.651452282157676	0.574919317657907	0.631262987762641
186	0.683582089552239	0.679601990049751	0.532338308457711	0.628827483196415
187	0.700460829493088	0.705933179723502	0.559907834101382	0.617027417027417
188	0.647820672478207	0.659526774595268	0.477957658779577	0.571285642821411
189	0.686080231996133	0.683663605606573	0.566940550990817	0.642563482466747
190	0.640348560866121	0.651095275798364	0.559778305621536	0.583023872679045
191	0.703734439834025	0.718118948824343	0.556016597510373	0.698865208967617
192	0.662821070962125	0.658249891162386	0.537875489769264	0.60853472675811
193	0.717683070402637	0.699552625382623	0.49752766658818	0.639104829210836
194	0.648634984833165	0.643073811931244	0.538928210313448	0.596562184024267
195	0.66320406278855	0.677285318559557	0.489150507848569	0.614886731391586
196	0.673240082549874	0.657116662846665	0.520284208113683	0.665902315982573
197	0.668915412558381	0.689494163424125	0.589623865110246	0.61582658657613
198	0.690191082802548	0.703184713375796	0.548789808917198	0.635179984682155
199	0.654032258064516	0.672131147540984	0.566245632894383	0.603067814854683
200	0.620086228759828	0.630991630738017	0.567588130864824	0.562961078605953
201	0.710257548845471	0.71054384017758	0.597336293007769	0.613505108840515
202	0.664910960622022	0.643090042638575	0.498871331828442	0.607725106596438
203	0.66964755391899	0.670260320799369	0.599000788850907	0.605789473684211
204	0.714554875176637	0.744700894959962	0.525906735751295	0.641914191419142
205	0.677625122669284	0.679587831207066	0.541216879293425	0.606411837237978
206	0.661909704203425	0.664504411001557	0.574727555786196	0.627501949571094
207	0.729802955665025	0.717487684729064	0.573152709359606	0.669376693766938
208	0.64360213686085	0.63911495422177	0.515513733468973	0.605296664120194
209	0.709532149111834	0.730798098573931	0.57518138603953	0.674762143214822
210	0.673032258064516	0.67741935483871	0.516903225806452	0.628586197983975
211	0.673052998258273	0.664346096469418	0.504724017901542	0.60885792485693
212	0.69994879672299	0.655746096749424	0.501151778858459	0.672643442622951
213	0.706102117061021	0.693648816936488	0.542714819427148	0.701793721973094
214	0.622119815668203	0.650254668930391	0.507397526073248	0.622572815533981
215	0.659517426273459	0.649865951742627	0.554691689008043	0.601560398170568
216	0.632012466607302	0.631121994657168	0.521816562778272	0.575406549342838
217	0.725848563968668	0.725065274151436	0.533681462140992	0.630616509926855
218	0.64162830142961	0.653743639447541	0.55245941361764	0.600630455868089
219	0.642105263157895	0.662169454937938	0.547220723151646	0.577735644637053
220	0.641199008338968	0.615280594996619	0.511606941627226	0.58520027155465
221	0.699004975124378	0.662770455110669	0.563541407610047	0.67297162767546
222	0.669859985261607	0.669695481335953	0.526277013752456	0.617350700417793
223	0.64738430583501	0.629275653923541	0.545271629778672	0.588176100628931
224	0.552870813397129	0.561483253588517	0.517942583732057	0.550179640718563
225	0.700068166325835	0.654851170188594	0.562826630311293	0.688580527752502
226	0.654562383612663	0.653631284916201	0.488361266294227	0.588056916258456
227	0.699080157687254	0.698817345597898	0.549014454664915	0.628722002635046
228	0.705910970566772	0.701532473850645	0.608611043541717	0.667722289890378
229	0.66362763915547	0.657629558541267	0.513915547024952	0.6387421987518
230	0.631000716503463	0.638882254597564	0.543826128492954	0.639187574671446
231	0.612088184295269	0.62744612335893	0.511270745603171	0.560594795539033
232	0.634308827028313	0.664129400570885	0.552568981921979	0.588473446058585
233	0.629068887206662	0.634620237194045	0.55109765329296	0.565217391304348
234	0.643859649122807	0.643859649122807	0.595739348370927	0.611111111111111
235	0.649091826437941	0.659434914228052	0.532290615539859	0.575971731448763
236	0.662522202486678	0.655163664044659	0.60187769601624	0.615853658536585
237	0.653846153846154	0.664572864321608	0.550502512562814	0.609449610454888
238	0.655154091392136	0.644184811471057	0.571428571428572	0.619845703644586
239	0.722043144061493	0.728985866600546	0.605008678403174	0.687034277198212
240	0.674832387828778	0.672511603919546	0.545126353790614	0.644536295530871
241	0.616479400749064	0.62955566650025	0.490014977533699	0.556665002496256
242	0.685031446540881	0.691823899371069	0.540880503144654	0.637622765046588
243	0.69775	0.70975	0.523	0.56989247311828
244	0.636973623322536	0.642063859324387	0.522674687644609	0.568777545813036
245	0.646202699126753	0.662079915321514	0.555173326276793	0.61897191308956
246	0.660207300585849	0.638575935105903	0.52816584046868	0.626549470362858
247	0.735307835820896	0.734670086267195	0.567031942177664	0.669390614055569
248	0.638819409704852	0.655827913956978	0.520760380190095	0.578578578578579
249	0.688624210014584	0.677764277035237	0.518590522478736	0.63481228668942
250	0.697599136768276	0.68788777987591	0.503102239007284	0.640097271007836
251	0.673304764305521	0.658432064532392	0.551550289891606	0.641809908998989
252	0.679616548940464	0.687184661957619	0.502270433905146	0.615190512238203
253	0.698008849557522	0.681194690265487	0.552212389380531	0.619880451627186
254	0.648969889064976	0.665610142630745	0.495509772847332	0.575218890952507
255	0.690879554420979	0.686702251102344	0.535158969598515	0.63570931042489
256	0.664138678223185	0.664138678223185	0.54875406283857	0.616635058249797
257	0.673328398717	0.668475579674396	0.577454366058214	0.64768507056202
258	0.690237337900661	0.696183953033268	0.527641878669276	0.622521419828641
259	0.624203821656051	0.663925729442971	0.551989389920424	0.60339792938678
260	0.711595639246779	0.672776814466188	0.516720336883825	0.67526668320516
261	0.706369879232773	0.725852272727273	0.535511363636364	0.638388625592417
262	0.712585464674601	0.711066092681692	0.594327677893138	0.700936946062294
263	0.651567944250871	0.679691388750622	0.55550024888004	0.589041095890411
264	0.643537074148297	0.630853994490358	0.548209366391185	0.609621648709597
265	0.650373038332904	0.66709544635966	0.517365577566246	0.582946934569809
266	0.654283548142532	0.671973717462724	0.562041950972959	0.616902834008097
267	0.667000751691305	0.678526685041343	0.528689551490854	0.594831911690918
268	0.663253155513217	0.638571428571429	0.581428571428571	0.624106717484516
269	0.679085121433624	0.681518151815181	0.526874115983027	0.606855791962175
270	0.699975142928163	0.685387673956262	0.487326043737575	0.640069599801143
271	0.614424410540915	0.610032362459547	0.519879796578826	0.57728852838934
272	0.654007455731594	0.664958061509786	0.54054054054054	0.635982288510837
273	0.626995239428731	0.592105263157895	0.496640537513998	0.550708215297451
274	0.696165191740413	0.705087245023347	0.574096829687884	0.625338253382534
275	0.635854341736695	0.634419551934827	0.493380855397149	0.555555555555556
276	0.646642182581322	0.660372410175715	0.536847626540782	0.599052880820837
277	0.640391550747038	0.63575476558475	0.537867078825348	0.57908294693457
278	0.721587088096839	0.705447209145931	0.559067473660614	0.675039246467818
279	0.681937485087091	0.68344465648855	0.593034351145038	0.600286532951289
280	0.676302083333333	0.689322916666667	0.56484375	0.659102764736568
281	0.648828606658446	0.643737672583826	0.507642998027613	0.6267258382643
282	0.673564407656493	0.65028453181583	0.500258665287118	0.595077720207254
283	0.63188479029813	0.622031328954017	0.495452248610409	0.547179357450038
284	0.678795811518325	0.656544502617801	0.518848167539267	0.584885856730517
285	0.681830203649828	0.679270227392914	0.550502379693284	0.614380825565912
286	0.643892339544513	0.645354185832567	0.556577736890524	0.591620626151013
287	0.641615405188553	0.664171122994652	0.5	0.580385852090032
288	0.67046004842615	0.637375938029533	0.573226821592835	0.616670705112673
289	0.655550146056475	0.664800389483934	0.564264849074976	0.627895635210924
290	0.68659793814433	0.698015975264107	0.481834578716826	0.615364784738335
291	0.723292469352014	0.664998749061796	0.530898173630223	0.64421632448673
292	0.662910338069574	0.656625030614744	0.520940484937546	0.618685630210888
293	0.648873653281097	0.639079333986288	0.579578844270323	0.642489585885812
294	0.692448872574725	0.67129750982962	0.529750982961992	0.639821615949633
295	0.693380674613239	0.683489728633021	0.594471214811058	0.657948197054342
296	0.701006355932203	0.700476694915254	0.526483050847458	0.651205936920223
297	0.660466211443372	0.64421944902284	0.560160113020956	0.643429109750353
298	0.768108896451142	0.755771567436209	0.545321992709599	0.683762761302868
299	0.658912702561422	0.683302848183956	0.613796707603867	0.65656037637219
300	0.614848031888391	0.641843088418431	0.529016189290162	0.574887668497254
301	0.679185076092293	0.675907752698724	0.527232580961727	0.601031180947704
302	0.660978670012547	0.619011788312014	0.466014547278656	0.551957831325301
303	0.659416826003824	0.650095602294455	0.591539196940727	0.642515542802487
304	0.710257656781721	0.71640340218712	0.498177399756987	0.646371164150024
305	0.636363636363636	0.611727026361173	0.561468341956147	0.607760751359367
306	0.655531348341806	0.642787996127783	0.489593417231365	0.623577826192205
307	0.65660468485873	0.661192948563149	0.558560734122193	0.62720890825466
308	0.609726590854101	0.619404790708928	0.567868376481974	0.573226821592835
309	0.664317410597755	0.658752935037829	0.52021914949126	0.611488250652742
310	0.613973360140739	0.584820306609701	0.455642121135964	0.52652753331657
311	0.700724456657507	0.66650012490632	0.553085186110417	0.687484386709968
312	0.650146549427125	0.634692246203038	0.500932587263523	0.588
313	0.674325674325674	0.678321678321678	0.566433566433566	0.624593851537116
314	0.640769028180142	0.647182727751448	0.519483938915219	0.607905138339921
315	0.659294012511171	0.640527256478999	0.540661304736372	0.582923558337058
316	0.682427107959023	0.666403992645127	0.501970055161544	0.614937978358406
317	0.627579265223956	0.611474584801208	0.516104680422748	0.596173212487412
318	0.678235908141962	0.681889352818372	0.525313152400835	0.631070496083551
319	0.645612073784237	0.65176076020123	0.447456679709335	0.588351153629713
320	0.663818424566088	0.673431241655541	0.528170894526035	0.661768634784932
321	0.625698324022346	0.621381411884205	0.578720162519045	0.60594512195122
322	0.630601962344206	0.621320604614161	0.56669318483161	0.602652519893899
323	0.600246002460025	0.597539975399754	0.558425584255843	0.506689791873142
324	0.687239583333333	0.667708333333333	0.596875	0.649882598486825
325	0.609918200408998	0.613340148223869	0.51367237413749	0.596011250319611
326	0.642215568862275	0.616862060364181	0.499376403093041	0.580935701776332
327	0.662403474903475	0.652027027027027	0.522683397683398	0.615793286645738
328	0.621945259042033	0.602883675464321	0.551564027370479	0.583414872798434
329	0.728626320845341	0.726945244956772	0.559077809798271	0.671071600192215
330	0.683110571081409	0.677521263669502	0.493803159173755	0.630503527122355
331	0.699009900990099	0.702722772277228	0.50049504950495	0.622861393503595
332	0.666268799236094	0.65473633977571	0.515867334764973	0.646131805157593
333	0.670799902747386	0.662047167517627	0.5018234865062	0.607508532423208
334	0.711856922057849	0.706116140428351	0.557518215941709	0.659452296819788
335	0.638283378746594	0.638737511353315	0.499772933696639	0.607776261937244
336	0.631536604987933	0.612064343163539	0.465415549597855	0.59597855227882
337	0.625312031952072	0.635047428856715	0.566899650524214	0.581936452339254
338	0.640567524960589	0.636626379400946	0.529689963215975	0.601156069364162
339	0.669842065680622	0.660817247430434	0.555026322386563	0.63939774153074
340	0.660489251297257	0.674820854954287	0.575982209043736	0.655863433943592
341	0.621062106210621	0.622272215973003	0.554780652418448	0.604457451598379
342	0.640876317249029	0.633388796450361	0.483361064891847	0.636489863926687
343	0.680808656036446	0.669703872437358	0.566059225512528	0.643691256052407
344	0.688532110091743	0.707798165137615	0.580963302752293	0.644332262505737
345	0.686360641335383	0.635624862727872	0.530858774434439	0.588661832564272
346	0.683910665451231	0.673199635369189	0.54056517775752	0.664539653600729
347	0.659244433324994	0.64398298724043	0.548161120840631	0.610721442885772
348	0.663259817105971	0.664873587950511	0.57396449704142	0.691437802907916
349	0.679886685552408	0.651905252317199	0.513903192584964	0.622256648592822
350	0.702848344880677	0.70130869899923	0.535026943802925	0.669232743135745
351	0.688222799150342	0.683030446070333	0.602076941232004	0.630059171597633
352	0.693827160493827	0.664774129844483	0.535670204887682	0.636632930140706
353	0.628286270691334	0.621562423947432	0.541737649063032	0.623813002191381
354	0.620130718954248	0.622745098039216	0.540130718954248	0.608684279361758
355	0.628849270664506	0.626533919888863	0.587867561935633	0.613330236878774
356	0.676663542642924	0.69962511715089	0.588331771321462	0.642354596622889
357	0.629088008508375	0.62190906673757	0.506248338207923	0.633652822151225
358	0.697977988226261	0.705656513949322	0.552597901202969	0.645400973610044
359	0.650344827586207	0.652183908045977	0.500919540229885	0.618850574712644
360	0.684912081678956	0.68321043675553	0.612024957458877	0.622443181818182
361	0.67074122236671	0.689206762028609	0.566449934980494	0.614724245577523
362	0.672236810694677	0.686396181384248	0.586634844868735	0.630824372759857
363	0.653353057199211	0.65853057199211	0.537968441814596	0.611413043478261
364	0.688071128673747	0.665596443566313	0.579649296122499	0.66699604743083
365	0.658642272508426	0.671882522869523	0.525036109773712	0.579951690821256
366	0.618424129062427	0.595978489595511	0.548047696983867	0.584290738569754
367	0.645103554078241	0.673485042188699	0.560981846075173	0.656945510360706
368	0.659872007584736	0.666824644549763	0.587677725118483	0.640569395017794
369	0.643223443223443	0.64029304029304	0.525763125763126	0.605764533463605
370	0.690282431785543	0.686452848252753	0.511249401627573	0.651017964071856
371	0.640029325513196	0.623411534701857	0.52663734115347	0.571603427172583
372	0.63733410271206	0.640796306982112	0.537218695903058	0.615939936471268
373	0.66414201183432	0.644970414201183	0.591479289940828	0.635910815939279
374	0.654925544100802	0.634593356242841	0.558991981672394	0.60945558739255
375	0.644349358167632	0.640503144654088	0.569559748427673	0.618639798488665
376	0.712053571428572	0.685267857142857	0.53125	0.673115079365079
377	0.646520587527089	0.684324584637611	0.619792920780159	0.636100386100386
378	0.63855150697256	0.631354026090868	0.605038236617184	0.667266591676041
379	0.667204797047971	0.675046125461255	0.576337638376384	0.6323563351027
380	0.629932985852569	0.649540828989824	0.542318193100025	0.591271820448878
381	0.605263157894737	0.60501012145749	0.52580971659919	0.612560141808053
382	0.651688009313155	0.633061699650757	0.49662398137369	0.604710820895522
383	0.680980106744299	0.687287724405628	0.571567200388161	0.563623118018456
384	0.645818692902319	0.649800890138206	0.534785664089951	0.601549659544494
385	0.614228187919463	0.628724832214765	0.483221476510067	0.565591397849462
386	0.6774993798065	0.657653187794592	0.562639543537584	0.65507822200149
387	0.714665378110655	0.682685341704902	0.547693793769621	0.685990338164251
388	0.700113765642776	0.674476797088262	0.50090991810737	0.627446517979062
389	0.648294611962432	0.645328719723183	0.55734058329214	0.646054909720505
390	0.59458806474994	0.584440686156076	0.564870741725054	0.567967046280591
391	0.676206509539843	0.650673400673401	0.527216610549944	0.637945551501544
392	0.657048639736191	0.63259137125584	0.50123660346249	0.578206896551724
393	0.62160751565762	0.636221294363257	0.589509394572025	0.601100052383447
394	0.722894736842105	0.71	0.521052631578947	0.618018967334036
395	0.647359454855196	0.625212947189097	0.527378924312485	0.542509135200974
396	0.642974817604142	0.640621322664156	0.537067545304778	0.628032979976443
397	0.675981873111782	0.659365558912387	0.513595166163142	0.629442903957651
398	0.638006839276991	0.636297020029311	0.495847581827064	0.601422614667648
399	0.640245340882284	0.635763151686718	0.538806322245813	0.590930562116202
400	0.668796068796069	0.665601965601966	0.52014742014742	0.661504424778761
401	0.660861151427189	0.656590084643289	0.569770253929867	0.617955598926567
402	0.63232421875	0.647705078125	0.5166015625	0.609099804305284
403	0.704777685722176	0.68185584092792	0.626898646782657	0.62624584717608
404	0.653864390706496	0.63451054752311	0.519317373785257	0.606168446026097
405	0.62876254180602	0.652396878483835	0.562764771460424	0.632694023193577
406	0.656286311875436	0.669532884034395	0.529862886358355	0.607856810785681
407	0.648662165541385	0.6615	0.55625	0.631104432757325
408	0.652302388574243	0.676680620536814	0.531642452597882	0.581194471865745
409	0.618780487804878	0.636829268292683	0.555853658536585	0.589442815249267
410	0.691517966267416	0.70887313615253	0.530432657052066	0.686720469552458
411	0.686250609458801	0.651389566065334	0.570453437347635	0.684390243902439
412	0.72531185031185	0.706157443491816	0.561964146531567	0.664845173041894
413	0.667766258246937	0.651272384542884	0.611922714420358	0.669655497876357
414	0.671302149178255	0.684782608695652	0.524772497472194	0.575979772439949
415	0.629658792650919	0.63753280839895	0.55748031496063	0.56
416	0.667378917378917	0.669753086419753	0.551282051282051	0.625178147268408
417	0.663936591809775	0.708322324966975	0.529194187582563	0.613895518430125
418	0.664791373652133	0.706516643225504	0.526957337083919	0.588677472398403
419	0.657164480322906	0.670030272452069	0.575428859737639	0.617209184960888
420	0.653836540864784	0.648175912043978	0.53848075962019	0.597399349837459
421	0.63203026481715	0.656998738965952	0.542749054224464	0.54972236244321
422	0.677978883861237	0.689793866264454	0.543489190548014	0.63830858293481
423	0.733102253032929	0.718494676900223	0.545679623669225	0.614030738720873
424	0.675847939904393	0.668411470186618	0.595812471552116	0.644565960355434
425	0.671562420866042	0.663459103570524	0.580906558622436	0.65169964485033
426	0.684563758389262	0.687340893311733	0.550798426290211	0.623060893725399
427	0.668847097301717	0.662305805396566	0.501771599890978	0.583696837513631
428	0.729301842719959	0.710096029068259	0.550999221385933	0.669003115264797
429	0.670843373493976	0.671566265060241	0.511325301204819	0.621530292058894
430	0.677957403130613	0.691557608416731	0.510649217346677	0.636456996148909
431	0.676087490783976	0.670189235684443	0.529122634553944	0.629611411706837
432	0.656233833419555	0.660113812726332	0.568028970512157	0.621376811594203
433	0.717040951122853	0.703909138932911	0.608557844690967	0.697330161247687
434	0.650573030968057	0.660326749573275	0.5508412582297	0.596920068442924
435	0.632777336510458	0.624569764363251	0.562880593063278	0.649271523178808
436	0.690552016985138	0.669585987261146	0.505573248407643	0.61497610196495
437	0.617330462863294	0.614101184068891	0.52529601722282	0.571120689655172
438	0.652820391786642	0.614676734308636	0.540113260972157	0.598676435830773
439	0.627339901477832	0.596897315932036	0.53213494213248	0.578298397040691
440	0.680724386008435	0.667576283800546	0.552468370131481	0.663523573200993
441	0.653409090909091	0.642045454545454	0.482954545454545	0.645209210200545
442	0.664838337182448	0.674747474747475	0.568253968253968	0.595196759259259
443	0.684621599784541	0.656073256127121	0.509561001885268	0.633252492589598
444	0.554900910551687	0.584895554365292	0.489823245848956	0.588393336915637
445	0.695640686922061	0.698282694848085	0.536856010568032	0.648241206030151
446	0.62281750777326	0.638603204974886	0.481463764649605	0.562769525634883
447	0.646917148362235	0.640895953757225	0.550578034682081	0.582690453230473
448	0.619061413673233	0.634520706631914	0.467130031856357	0.596521739130435
449	0.635971223021583	0.591606714628297	0.512470023980815	0.566114710823134
450	0.59935982928781	0.605761536409709	0.532408642304615	0.593007739524953
451	0.702784928621577	0.688275216475544	0.531944769482799	0.639305816135084
452	0.678027556200145	0.669325598259608	0.550157118685037	0.643202709240445
453	0.725375413591245	0.695596843980657	0.548994655128532	0.684585987261147
454	0.648807997949244	0.652396821327865	0.506793129966675	0.611813257673459
455	0.680623400790882	0.662558139534884	0.524418604651163	0.625813953488372
456	0.660923845193508	0.657513729405891	0.527209186220669	0.58983983983984
457	0.625386996904025	0.61752798285306	0.549654679685639	0.578922269909394
458	0.697674418604651	0.703549571603427	0.582374541003672	0.673194614443084
459	0.68761129483592	0.697278046298652	0.572119053675909	0.645965894629677
460	0.670430672268908	0.669992123917039	0.551325807298504	0.620363062352013
461	0.700363636363636	0.667878787878788	0.526787878787879	0.612081513828239
462	0.663005491762356	0.669995007488767	0.567648527209186	0.649350649350649
463	0.644764831009218	0.647364689198771	0.562987473410541	0.623136976579134
464	0.656963613550816	0.608030112923463	0.548808030112923	0.583815028901734
465	0.708122503328895	0.70926517571885	0.530617678381257	0.675279701651572
466	0.632873274780427	0.647176913425345	0.493350062735257	0.582097058083983
467	0.672268907563025	0.662382600098863	0.556846267918932	0.626362735381566
468	0.682858477347034	0.662774404483886	0.560252218589444	0.627570093457944
469	0.631884731582617	0.655821519869858	0.5289333023472	0.600930232558139
470	0.715614292706804	0.691140479686735	0.551395007342144	0.6303015444962
471	0.664997615641392	0.654268001907487	0.505722460658083	0.625954198473282
472	0.68312101910828	0.648316651501365	0.508189262966333	0.6
473	0.652043118576084	0.634244171471547	0.498621208322888	0.604820487070048
474	0.659926918392205	0.648806624452021	0.59961032635168	0.564665690580771
475	0.663520408163265	0.667857142857143	0.594132653061225	0.653551354113439
476	0.6562421185372	0.6640605296343	0.586380832282472	0.595346484572585
477	0.65359477124183	0.666908738804164	0.481239409343985	0.588320814150715
478	0.73069451189898	0.734401553775188	0.550133527555232	0.681729834791059
479	0.690959878110716	0.700609446419502	0.576180802437786	0.660995429151854
480	0.656165858912224	0.668012924071082	0.589391491653204	0.652972972972973
481	0.678212029019424	0.6789141118652	0.561432249005383	0.668774888732724
482	0.654320987654321	0.659069325735992	0.575261158594492	0.659539082917558
483	0.652229956174272	0.650167568961073	0.592936323794792	0.607428424039206
484	0.680939947780679	0.684334203655352	0.528981723237598	0.640020898641588
485	0.682582879762494	0.686124165223844	0.570121197130843	0.668975754576942
486	0.669717961405245	0.646462147451757	0.49480455220188	0.580341668729884
487	0.696812645763151	0.685151593677118	0.553252137859549	0.645579465906145
488	0.643300080884335	0.649770827716366	0.493124831490968	0.581332613973564
489	0.662406815761448	0.64989350372737	0.527689030883919	0.615077250932339
490	0.594620103822558	0.603586597451628	0.577630957999056	0.582485207100592
491	0.653266331658291	0.655502392344498	0.541387559808612	0.63625450180072
492	0.644770736733642	0.685809940767448	0.562966778264229	0.627385250128932
493	0.648227712137487	0.653866809881848	0.550214822771214	0.639247311827957
494	0.698047936743267	0.681739560168026	0.594514455151964	0.657439446366782
495	0.693272824345969	0.668980245595302	0.501601708489055	0.671207264957265
496	0.646236822750674	0.648039215686275	0.5375	0.634756995581738
497	0.677886863020103	0.670717457349848	0.52559009114279	0.607769716826586
498	0.645088161209068	0.615617128463476	0.507052896725441	0.619959677419355
499	0.62719298245614	0.606237816764133	0.516812865497076	0.573099415204678
500	0.652238805970149	0.661029594628202	0.543894553593633	0.626620139581256
501	0.676273803396809	0.680648481729285	0.492022645393721	0.610567010309278
502	0.643885833987955	0.645549738219895	0.598952879581152	0.595125786163522
503	0.674937343358396	0.682205513784461	0.541353383458647	0.657386506144971
504	0.662463882322038	0.660362490149724	0.54662463882322	0.610147213459516
505	0.667845415508967	0.658499621116444	0.576155594847184	0.639282103134479
506	0.741588785046729	0.736042980612007	0.570193879934595	0.654592194437953
507	0.666394335511983	0.663126361655773	0.527505446623094	0.623500545256271
508	0.683310344827586	0.658758620689655	0.528551724137931	0.656181015452539
509	0.646138564688354	0.654581574372982	0.491929476036752	0.606324701195219
510	0.684271484827427	0.661107250405374	0.547370859393097	0.639842300556586
511	0.651648628240624	0.646111250943871	0.500125849484017	0.616994452849218
512	0.674867785697862	0.668889399862037	0.562658082317774	0.59272137227631
513	0.671384760556735	0.657702288275537	0.537862703467799	0.637287334593573
514	0.548425011753644	0.548660084626234	0.514809590973202	0.563722025912839
515	0.667783505154639	0.654123711340206	0.558247422680412	0.68541935483871
516	0.714285714285714	0.686368209255533	0.518863179074447	0.632586250314782
517	0.672287943619431	0.673294739491568	0.515227787566071	0.649458574666331
518	0.653935483870968	0.62658064516129	0.542709677419355	0.661236100336178
519	0.702928870292887	0.68102387398474	0.581097711050948	0.667652131066765
520	0.67600422832981	0.687103594080338	0.520348837209302	0.613594287225602
521	0.66029776674938	0.658893574795336	0.547506822128504	0.605759682224429
522	0.637588652482269	0.647837390687781	0.47364689198771	0.609138257575758
523	0.684841363102233	0.668860164512338	0.589894242068155	0.669096895578551
524	0.618703033676593	0.638741998330086	0.464236014472586	0.537367540435025
525	0.679321872015282	0.651384909264565	0.547516714422159	0.638868919242751
526	0.638896189224704	0.640998685939553	0.520105124835742	0.639568534596159
527	0.689046866771985	0.704473684210526	0.596578947368421	0.682284811792577
528	0.639484978540772	0.625347134561979	0.539257763191113	0.610760293003284
529	0.625480645988208	0.608149666837519	0.56099436186571	0.571282051282051
530	0.664924072691063	0.684590490415733	0.516056758775205	0.597211849639034
531	0.631755141080823	0.638211382113821	0.502391200382592	0.580862858520125
532	0.70843989769821	0.68332945826552	0.528481748430597	0.657588454376164
533	0.665998496617389	0.64946128789777	0.528689551490854	0.613340020060181
534	0.683077750874361	0.667025282409898	0.56347498655191	0.631026124427687
535	0.725623034115655	0.732397774014033	0.574401161383983	0.689997578106079
536	0.690194101336022	0.683135870935216	0.530123519032014	0.634300126103405
537	0.657127855080074	0.658177999474928	0.562614859543187	0.599526689455693
538	0.646929287986298	0.643993149009053	0.537558111083925	0.630908645603723
539	0.669662375516152	0.650230750546514	0.543599708525625	0.623480797277589
540	0.683453237410072	0.688722669735328	0.5192750287687	0.648920863309353
541	0.677366447985005	0.646204311152765	0.574507966260544	0.565761511216057
542	0.71508978826052	0.722058429375503	0.54194585901903	0.680622651637144
543	0.638340920586748	0.628730399595346	0.5	0.605822784810127
544	0.6142779587405	0.559565807327001	0.43989145183175	0.579576317218903
545	0.702562625971782	0.701986754966887	0.649870429023899	0.676945244956772
546	0.655340992422391	0.646627565982405	0.474340175953079	0.641389432485323
547	0.680735370274469	0.665458311755567	0.491973070947695	0.635492227979275
548	0.646432111000991	0.657581764122894	0.512388503468781	0.578097839582816
549	0.719813035575175	0.726304855881589	0.541417813554921	0.666319895968791
550	0.631578947368421	0.618172790466733	0.520109235352532	0.594029850746269
551	0.61656746031746	0.655591371187701	0.522935779816514	0.580397022332506
552	0.618809126321647	0.649415692821369	0.562882582081247	0.572661469933185
553	0.566466766616692	0.589058206345241	0.529852610542093	0.604651162790698
554	0.699563094320226	0.68337188383449	0.506296581855564	0.659618359979371
555	0.651738804103077	0.656492369276958	0.519139354515887	0.569021875785768
556	0.737420951333517	0.7398955182843	0.601319769040418	0.68989259157257
557	0.629433562731604	0.627051349920593	0.57702488088936	0.589186323880201
558	0.640901771336554	0.625344986200552	0.523229070837167	0.582584657912923
559	0.683203401842665	0.68863690054335	0.592251358374675	0.672976810222433
560	0.691111686965535	0.687224669603524	0.530966571650687	0.593822995068778
561	0.635660912136047	0.606903657908295	0.511076764554353	0.554916317991632
562	0.661101420383753	0.66658360328931	0.547470720159482	0.633982035928144
563	0.64799613713182	0.606470304200869	0.477788507967166	0.598792270531401
564	0.702208682406702	0.712109672505712	0.6004061944656	0.641006097560976
565	0.669944528492184	0.635148764498235	0.51386787695411	0.60343087790111
566	0.705057586379569	0.688861076345432	0.574217772215269	0.666332916145182
567	0.632411067193676	0.645849802371542	0.525428194993412	0.598101265822785
568	0.655453350854139	0.635145784081954	0.515891778303126	0.570039421813404
569	0.727047146401985	0.728851401637311	0.601835772761101	0.670307845084409
570	0.637566137566138	0.646464646464646	0.50986050986051	0.574452730334376
571	0.634886817576565	0.639147802929428	0.533954727030626	0.579621232328621
572	0.698043101312856	0.681694327470894	0.513252415159772	0.614335317460317
573	0.630615234375	0.594482421875	0.537841796875	0.59106529209622
574	0.631527574426549	0.645279336423518	0.545986826055135	0.582802547770701
575	0.701923076923077	0.678977991398938	0.558563116620288	0.616358571790327
576	0.730500268961808	0.739376008606778	0.558633674018289	0.646932185145318
577	0.682334710743802	0.661931818181818	0.516270661157025	0.61359524424916
578	0.649447442816757	0.65527870536861	0.583611610583098	0.6002063451122
579	0.678562452877607	0.682663316582915	0.49572864321608	0.632293762575453
580	0.720050125313283	0.706516290726817	0.566165413533835	0.663490471414243
581	0.642325246216671	0.638568683957733	0.58909702209414	0.601013758146271
582	0.697409326424871	0.712176165803109	0.545854922279793	0.679709769370303
583	0.653999006458023	0.644560357675112	0.565325384997516	0.639344262295082
584	0.642999501743896	0.639601494396015	0.567372353673724	0.614349775784753
585	0.685577942735949	0.668345705196182	0.524125132555673	0.646247679660568
586	0.673929961089494	0.67704280155642	0.523476005188067	0.607059434207111
587	0.713055555555556	0.703055555555556	0.48	0.589216231239578
588	0.660359508041627	0.664143803216651	0.500473036896878	0.589767882520133
589	0.626038781163435	0.63595166163142	0.581570996978852	0.578081498354847
590	0.67355577689243	0.66840926064227	0.560119492158327	0.633006782215524
591	0.639064783244033	0.640857073289506	0.541027514000487	0.561995597945708
592	0.641230923192394	0.615057528764382	0.521010505252626	0.571607725106596
593	0.673989016475287	0.661592213626154	0.582730222111305	0.623876123876124
594	0.669230769230769	0.672289754403374	0.476308608285785	0.609138316364539
595	0.62860056079531	0.664542442008667	0.513382615345399	0.580102040816327
596	0.691806836679327	0.675529028757461	0.541237113402062	0.64966078697422
597	0.628036861211952	0.635957565605807	0.507816862088219	0.618369625907314
598	0.641787319021468	0.634639381083105	0.540554030446718	0.591989987484355
599	0.674917491749175	0.679160773220179	0.501650165016502	0.629287911048025
600	0.682786689011252	0.662915968398372	0.53148192482643	0.621556886227545
601	0.701696632058749	0.690048113446442	0.552798176753609	0.630070993914807
602	0.637275985663082	0.655913978494624	0.553882915173238	0.621653919694073
603	0.656241273387322	0.657637531415806	0.521641999441497	0.656983240223464
604	0.676742443167624	0.688233824631526	0.5770671996003	0.638659664916229
605	0.711358024691358	0.680493827160494	0.526666666666667	0.639259259259259
606	0.650805270863836	0.636408003904344	0.522693997071742	0.623443223443223
607	0.719006327630654	0.685098406747891	0.509372071227741	0.645017584994138
608	0.619082479258175	0.635919960956564	0.5165934602245	0.567925453653752
609	0.65698684537106	0.659057071960298	0.51712158808933	0.620561211820214
610	0.658181818181818	0.634380680342768	0.495715398597767	0.591794339132693
611	0.687211841785974	0.673865566610046	0.566124727008008	0.659538274605103
612	0.686250308565786	0.689782823297137	0.569101678183613	0.622590212555611
613	0.690748328660772	0.673781802501078	0.535575679172057	0.633714655730628
614	0.637158759607739	0.647588765235824	0.480657127715951	0.591463414634146
615	0.632986627043091	0.650903689031939	0.516959643476108	0.59692993315177
616	0.64899677978697	0.661218424962853	0.522783556215949	0.638392857142857
617	0.686345966958212	0.677599611273081	0.612730806608358	0.648089559503529
618	0.656202143950995	0.668708524757529	0.55538540071465	0.61493224239325
619	0.691180187010361	0.666666666666667	0.507202426080364	0.61734951947395
620	0.644002872875269	0.647438966012446	0.576112972714217	0.638562874251497
621	0.62687969924812	0.609492481203007	0.587171052631579	0.606839622641509
622	0.627738983867084	0.655429809776065	0.542740187816037	0.569708644353479
623	0.702669303015324	0.701433514582304	0.563519525457242	0.673095944609298
624	0.683320522674866	0.688012295081967	0.463627049180328	0.594006147540984
625	0.604042259990813	0.631603123564538	0.52572347266881	0.523622954597834
626	0.656322730799069	0.667959658650116	0.538143263511766	0.603158167227543
627	0.636040609137056	0.621573604060914	0.565482233502538	0.617848970251716
628	0.707554044206947	0.711197473888754	0.567160553801312	0.66221142162819
629	0.664342886651175	0.683789364997419	0.517036654620547	0.602169981916817
630	0.623399955086459	0.643386481024029	0.529530653492028	0.586726659167604
631	0.668809462586783	0.661696658097686	0.531105398457584	0.622845382042706
632	0.658089111269955	0.695331110052406	0.527632205812292	0.626876340243031
633	0.687912087912088	0.689738519006812	0.542298395956933	0.631787205979336
634	0.668239384156941	0.667742736528433	0.556493667742736	0.633540372670807
635	0.680182463253928	0.672156067899671	0.593615404104383	0.665736748668527
636	0.64436958614052	0.643407122232916	0.591193455245428	0.600625902744343
637	0.614413075780089	0.62109955423477	0.54210004952947	0.578202581926514
638	0.672039072039072	0.67008547008547	0.522344322344322	0.601612115290669
639	0.680304955527319	0.648792884371029	0.506988564167726	0.598419173890872
640	0.677152317880795	0.671317096240246	0.547174272877749	0.616457791440057
641	0.687548537406161	0.694279057727155	0.591250323582708	0.654227557411274
642	0.666756465517241	0.673491379310345	0.554418103448276	0.608742579600648
643	0.617280876494024	0.628237051792829	0.506972111553785	0.596311986045353
644	0.639276485788114	0.614311547403772	0.516920692327564	0.581479565442318
645	0.682699386503067	0.668628893794457	0.520726024037282	0.630338733431517
646	0.680414800848456	0.676408201744049	0.517322649069055	0.609433962264151
647	0.671722113502935	0.655088062622309	0.571917808219178	0.637521430320843
648	0.687806015388202	0.683142923758452	0.551643739799487	0.640635959784896
649	0.652151898734177	0.626676790685902	0.550240445456846	0.609576893843425
650	0.700289702396629	0.70397682380827	0.522254411377403	0.634590034273662
651	0.695587872812423	0.704461424698053	0.503327581957111	0.673816568047337
652	0.709991876523152	0.668832927159491	0.513674519360953	0.643419267299864
653	0.667084482326398	0.661820005013788	0.429932313863124	0.624339954739754
654	0.664926931106472	0.671275763109836	0.572397599791286	0.663094615786722
655	0.688327032136106	0.693998109640832	0.537334593572779	0.632686849574267
656	0.643028846153846	0.628605769230769	0.569711538461538	0.578960096735187
657	0.665437561455261	0.675762045231072	0.523598820058997	0.610399211434204
658	0.707772795216741	0.692077727952167	0.587194818136522	0.648716030914984
659	0.616624685138539	0.622418136020151	0.545088161209068	0.598029307731177
660	0.656899810964083	0.66343882853094	0.565658951346245	0.638790455941413
661	0.634176898020546	0.61964419944876	0.494863442746179	0.612878977699825
662	0.632349468713105	0.631255901794145	0.459867799811143	0.582801795416962
663	0.68343697003957	0.668174109666478	0.540135669869983	0.638189533239038
664	0.645600388915897	0.6318347509113	0.506925880923451	0.611773291170032
665	0.69913714804723	0.693757094211124	0.537343927355278	0.648863636363636
666	0.654564869193807	0.662840363053924	0.538707955152162	0.573950254078631
667	0.618016573108794	0.615610799251537	0.542635658914729	0.591164658634538
668	0.701178240160441	0.690225563909774	0.5468671679198	0.629210658622423
669	0.598677766895201	0.623990208078335	0.537086903304774	0.560401862288655
670	0.662841404636218	0.659169153086986	0.543722745008033	0.645775941230487
671	0.68717549325026	0.653946002076843	0.578400830737279	0.639344262295082
672	0.663869952805454	0.688253801782905	0.524121657052963	0.586243108427409
673	0.667304930588798	0.683101962661561	0.556007659167066	0.609101796407186
674	0.676477987421384	0.677987421383648	0.496352201257862	0.636249054701286
675	0.67705586190362	0.619995204986814	0.492447854231599	0.572493387833614
676	0.604465334900117	0.585526315789474	0.453242481203007	0.583176691729323
677	0.655070912496655	0.646602461209203	0.521669341894061	0.579074123628579
678	0.712301086132862	0.679717100277848	0.585248800202071	0.731392405063291
679	0.608630506442913	0.624812706023374	0.512735990410548	0.604435121366497
680	0.614017005926308	0.619010819165379	0.546625450798558	0.626030927835052
681	0.653954440747377	0.674002047082907	0.498720573183214	0.599692465402358
682	0.613311460042184	0.614717600187485	0.550035153503633	0.587435536802625
683	0.656600097418412	0.634437408670239	0.511690209449586	0.60985125579127
684	0.646648392723648	0.630201844006977	0.523299277348617	0.566658360328931
685	0.668353149506704	0.682519605363015	0.631419175309891	0.640921752342365
686	0.659796314258002	0.653006789524733	0.497575169738118	0.585686465433301
687	0.717918805412972	0.696220251983201	0.548296780214652	0.668068208362532
688	0.665876152832675	0.65788780616276	0.465630761127206	0.592827004219409
689	0.651296829971182	0.662343900096061	0.56147934678194	0.626299250664733
690	0.674014205241244	0.638011266225814	0.525593926034778	0.605733888752757
691	0.666094210009814	0.67909715407262	0.515456329735034	0.618918918918919
692	0.583576998050682	0.607212475633528	0.533382066276803	0.555013417906806
693	0.682235834609495	0.685809086268504	0.539305768249107	0.574968071519796
694	0.664153696498054	0.66318093385214	0.521887159533074	0.642161635832522
695	0.678485287023637	0.677279305354559	0.595513748191028	0.66030902945437
696	0.682793017456359	0.678304239401496	0.550374064837905	0.632832080200501
697	0.692652552926525	0.684013944223108	0.568974103585657	0.626307922272048
698	0.641509433962264	0.670691823899371	0.483018867924528	0.642929038751887
699	0.637742416708105	0.634261561412233	0.574838388861263	0.606893106893107
700	0.611588509698011	0.604468450773386	0.540633439725018	0.589263728145777
701	0.672391694437324	0.659574468085106	0.516790566521405	0.636759805178159
702	0.697014194811552	0.679148311306902	0.584679393049437	0.648615535407988
703	0.739924134660977	0.701517306780465	0.525367472735894	0.671489563567362
704	0.728471474703983	0.729817007534984	0.569429494079656	0.652021563342318
705	0.661052631578947	0.63953216374269	0.527953216374269	0.598078275134755
706	0.678718159408381	0.669405642289784	0.487263763352506	0.633022490400439
707	0.637726913970008	0.636674559326493	0.544856616679821	0.541611624834875
708	0.682123811731973	0.669603524229075	0.497333642476235	0.612700628053036
709	0.642214860388074	0.63558920965452	0.476573592049219	0.580904998815447
710	0.666985875029926	0.643524060330381	0.498204452956667	0.587628865979381
711	0.687893631910427	0.673041044776119	0.501865671641791	0.604808590102708
712	0.703496843127732	0.704468188440991	0.536425449247207	0.64625850340136
713	0.647806903711394	0.632234622372178	0.478069037113937	0.540702210663199
714	0.685797408093097	0.674689235651944	0.548532134355991	0.643121693121693
715	0.684128225175919	0.669272869429242	0.513161323951003	0.635241596638656
716	0.601715102429728	0.605764649833254	0.512386850881372	0.562812872467223
717	0.623658478416408	0.642278360343184	0.571973307912297	0.628468899521531
718	0.674933138828106	0.650619985412108	0.484318016046681	0.619464720194647
719	0.678675048355899	0.667150108774474	0.565385545080976	0.619347037484885
720	0.664599236641221	0.686307251908397	0.533396946564885	0.631654332776319
721	0.644753802526424	0.645527197731374	0.518432585717969	0.616516129032258
722	0.694269123958596	0.732643271901035	0.570815450643777	0.663468821004797
723	0.642086782041635	0.607321965897693	0.513791374122367	0.630641925777332
724	0.694588584136397	0.679841897233202	0.58399209486166	0.649196538936959
725	0.643783371472159	0.644546147978642	0.517925247902365	0.641658189216684
726	0.655276381909548	0.659045226130653	0.559045226130653	0.635104507680685
727	0.641709908574252	0.654064739313071	0.549048678033111	0.591336633663366
728	0.727293790546803	0.749536607970343	0.590593141797961	0.636300417246175
729	0.649754901960784	0.642892156862745	0.555637254901961	0.616139318126073
730	0.704956117707796	0.689468249870934	0.522973670624677	0.649767201241593
731	0.636753281542995	0.639967854272703	0.488347173854809	0.604825737265416
732	0.666083916083916	0.672241637543684	0.54917623564653	0.636953807740325
733	0.660432033719705	0.661485774499473	0.482613277133825	0.610979150171549
734	0.672091910004787	0.680229775011967	0.515557683101963	0.627573001436094
735	0.645347313237221	0.609960681520315	0.579816513761468	0.567418677859391
736	0.658516483516484	0.660164835164835	0.558791208791209	0.590809025866813
737	0.627185422309776	0.602018213142998	0.568545409795717	0.568148148148148
738	0.654324055666004	0.640586189766518	0.507203179334327	0.573525752674795
739	0.657731447009183	0.667659468850831	0.527922561429635	0.576798605924819
740	0.673216885007278	0.644034917555771	0.523035887487876	0.636650485436893
741	0.686810431293882	0.668756268806419	0.526328986960883	0.633877038895859
742	0.672171088251218	0.664591229020032	0.564970221981592	0.678784590341834
743	0.685978169605374	0.626364399664148	0.501539322698013	0.598767161669936
744	0.603316010888394	0.626082652808711	0.541697599604058	0.594848935116394
745	0.695113230035757	0.669129916567342	0.574493444576877	0.676204101096805
746	0.696445725264169	0.696926032660903	0.543707973102786	0.682920970454
747	0.686922060766182	0.690620871862616	0.542404227212682	0.614652208410473
748	0.657150340492405	0.634982979837654	0.517936632626342	0.601519517946031
749	0.679728711379051	0.67930688096434	0.5652938221999	0.617935192162773
750	0.659413202933985	0.661858190709047	0.554034229828851	0.616407982261641
751	0.695567934124485	0.712279002179705	0.512957132477597	0.60965550703542
752	0.67539662553513	0.683031218529708	0.511581067472306	0.595064215562831
753	0.631245430173044	0.608822812576164	0.500853034365099	0.586686174103877
754	0.632181110029211	0.609298928919182	0.545520934761441	0.576960545543108
755	0.692674712321078	0.682570867246702	0.557676115632894	0.649127743387732
756	0.621731403909622	0.622335025380711	0.510913705583756	0.585935516628586
757	0.689457202505219	0.666231732776618	0.517484342379958	0.625098244694786
758	0.628423390081421	0.659595461272817	0.525407005426739	0.57660991857883
759	0.695652173913043	0.721739130434783	0.584057971014493	0.670613823102948
760	0.654714142427282	0.665245737211635	0.553410230692076	0.594805849722642
761	0.657738934310685	0.696166854565953	0.511837655016911	0.630717108977979
762	0.645725211690795	0.653741125068269	0.586291643910431	0.614500683994528
763	0.72052205220522	0.718946894689469	0.539378937893789	0.686036036036036
764	0.582590456213949	0.628736234923964	0.49580492920818	0.564761405348715
765	0.704635108481262	0.719921104536489	0.565581854043392	0.646326276463263
766	0.684844018668632	0.695652173913043	0.546548759518546	0.647911547911548
767	0.664426059979317	0.673474663908997	0.573681489141675	0.640786749482402
768	0.633261235279981	0.627493391011776	0.559480894015862	0.598939503494818
769	0.649015932521087	0.669868791002812	0.552717900656045	0.644012186547926
770	0.681454733041011	0.689708537529017	0.574413206087181	0.649559357179886
771	0.631966609378836	0.654554382519028	0.539651362631967	0.641857037582903
772	0.630094043887147	0.646812957157785	0.528996865203762	0.631441276484436
773	0.67497966928707	0.668563685636856	0.538753387533875	0.642721604770941
774	0.683195592286501	0.678437265214125	0.528925619834711	0.643859649122807
775	0.631885593220339	0.626687847498014	0.548848292295473	0.562134891131174
776	0.661440340154132	0.652936486845602	0.541057666755248	0.6528442317916
777	0.687786465354543	0.678349959557832	0.513076300889728	0.644534412955466
778	0.674737691686844	0.628832705755783	0.519903173749328	0.564537860414983
779	0.638623326959847	0.619229718656105	0.516798688882819	0.614922109866084
780	0.647265429001505	0.670346211741094	0.52784746613146	0.568370687484261
781	0.642221058145626	0.641697223677318	0.552383446830802	0.608866736621196
782	0.64625850340136	0.678705440900563	0.530487804878049	0.595064629847239
783	0.676530612244898	0.682223922468758	0.57230298393267	0.689496549961666
784	0.620809535634467	0.657313136329774	0.523714924261237	0.613416149068323
785	0.676146788990826	0.693877551020408	0.553772070626003	0.620951068228808
786	0.685962034216077	0.689154368704615	0.557507613024127	0.643058161350844
787	0.657595249876299	0.652894606630381	0.519049975259772	0.614413075780089
788	0.657944365865158	0.638378123526638	0.518387553041018	0.598962019344185
789	0.664879356568365	0.649865951742627	0.424664879356568	0.603809012875536
790	0.655579399141631	0.668991416309013	0.577521459227468	0.614496644295302
791	0.607673860911271	0.624550467513786	0.556461280268521	0.569611137782045
792	0.660302504339202	0.632035705430201	0.523183734192909	0.623882820258193
793	0.657804685443538	0.642537509871019	0.483021847854699	0.582872200263505
794	0.681058148240579	0.68313373253493	0.511726546906188	0.622971285892634
795	0.62396265560166	0.634854771784232	0.492738589211618	0.580282426778243
796	0.635508998119796	0.654579640075208	0.536395380069836	0.599408124831854
797	0.658679446219382	0.639776357827476	0.494675186368477	0.614605543710021
798	0.633819241982507	0.628787878787879	0.473484848484848	0.599416909620991
799	0.660596863935255	0.661946902654867	0.593678887484197	0.627341772151899
800	0.705226653455536	0.709189992568739	0.55239038890265	0.661378284581061
801	0.650904033379694	0.647426981919332	0.545433472415392	0.59127812572489
802	0.665492957746479	0.673239436619718	0.468544600938967	0.647169368099601
803	0.696649029982363	0.696397077349458	0.535651297556059	0.66179435483871
804	0.704512372634643	0.680980106744299	0.506550218340611	0.662457503642545
805	0.666492009431491	0.684307047419439	0.560649724914855	0.599788806758184
806	0.651351351351351	0.625798525798526	0.504914004914005	0.617277873492493
807	0.66090392689553	0.666584341812793	0.523092121511484	0.599802127133317
808	0.669512807634355	0.69713711702662	0.529884480160723	0.669095477386935
809	0.665175575933796	0.654663386267054	0.565421605904719	0.617864338482203
810	0.70958904109589	0.697384806973848	0.566874221668742	0.672396611858495
811	0.673684210526316	0.630110159118727	0.534149326805386	0.63026444662096
812	0.649893692416726	0.654145995747697	0.557996692652965	0.667847862036381
813	0.69025197251209	0.69839653855943	0.514125731738356	0.617444529456771
814	0.686031159228941	0.650382888830209	0.470029046738843	0.608821975699947
815	0.701079799841981	0.695022386094285	0.532262312351857	0.661048195944167
816	0.67816091954023	0.682617874736101	0.558761435608726	0.636769194646631
817	0.653104359313078	0.670541611624835	0.549273447820343	0.617724867724868
818	0.681592039800995	0.67753523072672	0.565625863498204	0.619047619047619
819	0.705389221556886	0.678802395209581	0.510419161676647	0.609633357296909
820	0.663728632478632	0.647168803418803	0.556089743589744	0.601801310043668
821	0.650700280112045	0.655182072829132	0.526050420168067	0.651808242220353
822	0.705173635719348	0.691072272083136	0.543693906471422	0.682044002838893
823	0.686729156388752	0.67932905772077	0.562900838677849	0.578608566476851
824	0.655314285714286	0.631542857142857	0.565257142857143	0.597254004576659
825	0.685374619850705	0.674868675698092	0.546032623721316	0.663528108557186
826	0.673254620123203	0.681549910187324	0.591737233769566	0.613209971729633
827	0.6592082616179	0.653798868945168	0.482665355298746	0.599704579025111
828	0.627720207253886	0.634291634291634	0.556073556073556	0.610578169561836
829	0.707827069793727	0.680135631534332	0.583215597626448	0.653661294882669
830	0.646308560215845	0.656855531027716	0.521461859210204	0.630739013012521
831	0.640805928670681	0.6528485409912	0.486567855488652	0.583275422747278
832	0.728406909788868	0.672984644913628	0.562619961612284	0.693857965451056
833	0.66650740563784	0.674946262240268	0.509433962264151	0.615770609318996
834	0.651359671626475	0.636993329912776	0.545920985120575	0.619866529774127
835	0.675035868005739	0.690339550454328	0.569105691056911	0.627422828427854
836	0.660403813796971	0.63919259882254	0.531539108494533	0.624403927068724
837	0.688358640636298	0.68135838150289	0.571531791907514	0.62605548854041
838	0.693155601127916	0.684952576262497	0.581902076390669	0.618191161356629
839	0.653983656792646	0.683686494766403	0.541741128414603	0.591304347826087
840	0.646965219368038	0.655376221868606	0.523755398954308	0.619253527537551
841	0.622564349290354	0.635073370218908	0.535482318980034	0.61179302045728
842	0.662942779291553	0.660217983651226	0.582561307901907	0.60403599672757
843	0.6604284658951	0.672575086164451	0.472181191531265	0.583497536945813
844	0.65208796639486	0.651593773165308	0.529775142080554	0.601434933201385
845	0.68	0.68630303030303	0.53430303030303	0.607957302280446
846	0.637905236907731	0.631172069825436	0.495760598503741	0.620069895157264
847	0.646844660194175	0.662621359223301	0.543689320388349	0.572886297376093
848	0.654477009948911	0.649368109706911	0.536972304382899	0.621599784540803
849	0.676005547850208	0.690707350901526	0.512621359223301	0.592273485269594
850	0.638303212851406	0.632873274780427	0.5267252195734	0.604668674698795
851	0.658121827411168	0.681218274111675	0.505583756345178	0.596642929806714
852	0.674519846350832	0.66606914212548	0.531113956466069	0.611068408916218
853	0.643977900552486	0.634033149171271	0.546077348066298	0.598496573070971
854	0.673047473200613	0.650587034201123	0.574527820316488	0.633495768145678
855	0.615790736741061	0.628989680825534	0.524838012958963	0.582832411637413
856	0.686253369272237	0.699730458221024	0.626954177897574	0.642008639308855
857	0.647428229665072	0.663576555023923	0.531698564593301	0.598323855133194
858	0.683927699071812	0.653235653235653	0.474481074481074	0.627077223851417
859	0.652074898785425	0.655198583354414	0.555780419934227	0.652580971659919
860	0.627361036157582	0.619266055045872	0.569616837560712	0.606969205834684
861	0.615384615384615	0.645585957666495	0.544398554465669	0.608942879296976
862	0.708962264150943	0.696533836359349	0.526055175666116	0.66619485727766
863	0.655206286836935	0.637033398821218	0.485019646365422	0.658716498647652
864	0.670283600493218	0.679161528976572	0.505795314426634	0.602617930353174
865	0.666666666666667	0.655358898721731	0.545476892822025	0.609990157480315
866	0.699410105155168	0.69966658117466	0.571172095409079	0.591270860077022
867	0.626877470355731	0.651910408432148	0.503557312252964	0.592407065647245
868	0.678944618599791	0.653605015673981	0.527690700104493	0.575947712418301
869	0.605641025641026	0.594462958215842	0.456293258138939	0.520164397636784
870	0.631578947368421	0.627297909846386	0.533366910098212	0.607862903225806
871	0.671249397009165	0.673661360347323	0.537626628075253	0.608254887762491
872	0.7181633688483	0.712075088787418	0.563673262303399	0.668784951703101
873	0.654518222666001	0.67065868263473	0.49500998003992	0.609077231695085
874	0.662392108508015	0.65055487053021	0.534895191122072	0.615080346106304
875	0.628404174090099	0.641639093917027	0.542122677526088	0.584289722009691
876	0.663712456917774	0.666912850812408	0.561053668143772	0.634392707563439
877	0.672001911132346	0.651218346870521	0.48494983277592	0.597132616487455
878	0.701552328492739	0.685027541311968	0.605658487731597	0.625156602355299
879	0.656033630069238	0.641196834817013	0.52299703264095	0.618681863230922
880	0.69597687304264	0.707851637764933	0.536127167630058	0.670922669236329
881	0.681030212976721	0.674671948502104	0.468680366427333	0.610106514738667
882	0.651296829971182	0.654007333682556	0.582765845992666	0.635673127291776
883	0.680989583333333	0.68359375	0.597395833333333	0.651120375195414
884	0.609614368726889	0.608764519535375	0.499472016895459	0.571466454521347
885	0.65187969924812	0.648621553884712	0.539598997493734	0.568775100401606
886	0.624967490247074	0.602080624187256	0.494668400520156	0.556830031282586
887	0.668796319959111	0.667262969588551	0.545872731919244	0.622313203684749
888	0.660910910910911	0.650650650650651	0.604854854854855	0.648032088242667
889	0.656068634872571	0.64521826898814	0.565985364622761	0.618686868686869
890	0.690794649881983	0.670862837660635	0.522161028061894	0.608764103909735
891	0.681510710259301	0.678974069898534	0.547350620067644	0.640699971775332
892	0.702170620898536	0.701918223119637	0.596163553760727	0.668862427159868
893	0.667517875383044	0.645556690500511	0.503575076608784	0.599131323454267
894	0.682998530132288	0.674173806609547	0.55030599755202	0.631060792517844
895	0.700148441365661	0.688350234974029	0.557754142963146	0.656520663202178
896	0.649344221727295	0.63499133877753	0.528829497649097	0.548562933597621
897	0.64709037275409	0.643336015017431	0.568248860284259	0.627013963480129
898	0.669828722002635	0.654899894625922	0.491306638566913	0.590717299578059
899	0.644802962179318	0.648770166622587	0.577624966939963	0.61815295051601
900	0.607203287406333	0.618805897993715	0.556441866086536	0.59437848315968
901	0.665814369726413	0.671695218614165	0.577601636410125	0.670416773203784
902	0.701351695995919	0.71494135645079	0.533656297807241	0.642492339121553
903	0.710799438990182	0.703786816269285	0.56577840112202	0.680235822571589
904	0.640092284029736	0.629838502947962	0.482953088951551	0.569412368488581
905	0.669066418950302	0.676497909893172	0.500464468183929	0.619800139437602
906	0.655482815057283	0.632942459776384	0.593127897463867	0.623461853978671
907	0.65995085995086	0.67002457002457	0.576412776412776	0.620265617314314
908	0.638987341772152	0.634177215189873	0.49873417721519	0.580334515965535
909	0.753572470107903	0.770487022455526	0.569553805774278	0.661016949152542
910	0.665540540540541	0.649948024948025	0.511174636174636	0.6109375
911	0.65627395859954	0.655683269476373	0.54610472541507	0.610529005877843
912	0.697763091001525	0.675222363405337	0.526556543837357	0.60941475826972
913	0.645598194130925	0.664158515174317	0.504389265111613	0.624497991967871
914	0.65448343079922	0.617446393762183	0.541910331384016	0.643013899049012
915	0.59273607748184	0.576513317191283	0.510653753026634	0.553749090026692
916	0.640346408558329	0.668958492487904	0.563279857397505	0.62630639816467
917	0.647588765235824	0.634075251722311	0.473237943826179	0.581389183457052
918	0.689344672336168	0.702101050525263	0.590795397698849	0.669504256384577
919	0.621070049641478	0.646718146718147	0.602868174296746	0.603653473567672
920	0.689434638014838	0.697109235098491	0.55154771041187	0.629288274449565
921	0.641127039050915	0.668067226890756	0.56277805239743	0.589108910891089
922	0.682268449727588	0.681277860326895	0.541604754829123	0.593897295956338
923	0.671598414795244	0.675825627476882	0.546895640686922	0.606292966684294
924	0.643387407203739	0.656310145724498	0.553478141325268	0.601100412654746
925	0.683991174307428	0.676470588235294	0.526470588235294	0.639823226123251
926	0.602716468590832	0.616783895221926	0.571428571428571	0.552227903579255
927	0.715859595183192	0.686395080707148	0.566999743786831	0.688444786062004
928	0.695627484383873	0.685406019307212	0.552526973310619	0.670267197271177
929	0.666349809885932	0.67688287004039	0.522451888809694	0.603468757424566
930	0.675668979187314	0.662868466683181	0.578895219222195	0.618835192069393
931	0.681326781326781	0.682063882063882	0.563636363636364	0.643120846665026
932	0.686621697582912	0.681460674157303	0.52752808988764	0.655521213824108
933	0.702938475665748	0.694444444444444	0.552112029384757	0.666819747416762
934	0.631264023934181	0.637836490528415	0.53938185443669	0.615480649188514
935	0.648704131383115	0.647421093148576	0.57916345907108	0.589750193149627
936	0.680300284752783	0.685995340409009	0.578048149106912	0.639212639212639
937	0.654953764861295	0.659180977542933	0.54002642007926	0.653866525423729
938	0.714617768595041	0.698863636363636	0.511621900826446	0.623027166882277
939	0.693872666347535	0.679511728099569	0.64169459071326	0.679358237547893
940	0.655164092664093	0.671332046332046	0.513030888030888	0.609367455335587
941	0.651794871794872	0.64974358974359	0.536153846153846	0.604375804375804
942	0.670973696354407	0.679741578218736	0.586525149976927	0.64526558891455
943	0.706283118849357	0.686348725712844	0.561191016906384	0.664814347057338
944	0.697560975609756	0.674878048780488	0.534634146341463	0.674395899438614
945	0.625653206650831	0.632003798670465	0.568850902184236	0.617478510028653
946	0.685714285714286	0.677410901467505	0.559486373165619	0.684776902887139
947	0.653729838709677	0.678931451612903	0.544354838709677	0.585631166202884
948	0.659000989119684	0.678536102868447	0.584322453016815	0.634158415841584
949	0.687062937062937	0.677572427572428	0.603896103896104	0.624156039009752
950	0.63069669984285	0.63593504452593	0.573074908328968	0.603937007874016
951	0.717508331197129	0.701102281466291	0.516021532940272	0.656835085919466
952	0.64075286415712	0.660120021822149	0.560556464811784	0.60196828868234
953	0.664634146341463	0.678292682926829	0.549756097560976	0.60791015625
954	0.628163828808099	0.621491026231017	0.589737689829728	0.543041772444034
955	0.694303440496334	0.682830561037497	0.510290386241895	0.62228490832158
956	0.692842430484037	0.702368692070031	0.581101956745623	0.68522815158546
957	0.677046473224817	0.682000471809389	0.544939844302902	0.629216152019002
958	0.644807280513919	0.65988761038266	0.553652662563554	0.60934981192907
959	0.643703166545806	0.620739666424946	0.56876963983563	0.62844702467344
960	0.675503711558855	0.675589716406043	0.589716406042937	0.641814804988061
961	0.700861604738826	0.669897684437264	0.512116316639742	0.612981416644223
962	0.673512747875354	0.655807365439093	0.508734655335222	0.608079376328845
963	0.622149837133551	0.62124248496994	0.512024048096192	0.593734335839599
964	0.652142338416848	0.630687318489835	0.52541142303969	0.568727272727273
965	0.644221351616063	0.606758080313418	0.52228207639569	0.620495219416524
966	0.665568369028007	0.67168745587197	0.54836432101671	0.636342210699976
967	0.639421878893596	0.651881385497134	0.550710191876402	0.595606590114828
968	0.731002331002331	0.733333333333333	0.566666666666667	0.65997666277713
969	0.696054114994363	0.690331304935767	0.528735632183908	0.63589164785553
970	0.639403150041448	0.646863774523349	0.544072948328267	0.617744610281924
971	0.622451427200768	0.607339889661789	0.508515231470377	0.601829561868079
972	0.683879781420765	0.675956284153005	0.589071038251366	0.657095980311731
973	0.686530411228761	0.707214971681852	0.565624230485102	0.644493717664449
974	0.675393939393939	0.676606060606061	0.525333333333333	0.628758486905917
975	0.640811787600779	0.607559755419678	0.565314063368538	0.591768631813126
976	0.639798488664987	0.636615462100227	0.533366910098212	0.56621929602431
977	0.636919655268279	0.673060884070058	0.54434250764526	0.601447258558308
978	0.700803212851406	0.708584337349398	0.595883534136546	0.678714859437751
979	0.689207966651227	0.68626996990044	0.543644362120861	0.653231410701876
980	0.637659783677483	0.647492625368732	0.558751229105211	0.587524654832347
981	0.703039004546542	0.711653505623355	0.58817899018904	0.608810150825952
982	0.628330255869164	0.600105513057241	0.607755209707201	0.599207397622193
983	0.633720930232558	0.642706131078224	0.526427061310782	0.608730158730159
984	0.709787649499634	0.686599951183793	0.519160361239932	0.675457875457876
985	0.645554202192448	0.622168087697929	0.500609013398295	0.601463414634146
986	0.664200051033427	0.6578208726716	0.542485327889768	0.576206280316569
987	0.614678899082569	0.627930682976555	0.52624872579001	0.569462146316594
988	0.648030495552732	0.619059720457433	0.567725540025413	0.646325959827104
989	0.687429854096521	0.71324354657688	0.59287317620651	0.669662921348315
990	0.632573921473582	0.627726611730489	0.508482792050412	0.615664403491756
991	0.61233257518322	0.628001010866818	0.472074804144554	0.571320182094082
992	0.648756452369779	0.646410136086344	0.558423275457532	0.644569816643159
993	0.68695652173913	0.669323671497585	0.53743961352657	0.694685990338164
994	0.634152215799615	0.637852155068625	0.498194076571153	0.580800771828268
995	0.637435897435897	0.633589743589744	0.538974358974359	0.614733059548255
996	0.66432720232333	0.681026137463698	0.507986447241045	0.632509689922481
997	0.644219977553311	0.627833894500561	0.58361391694725	0.644798921590654
998	0.666585543927963	0.658797761012412	0.544414699440253	0.625091352009744
999	0.642051030421982	0.651128557409225	0.543670264965653	0.588596706807569
1000	0.65216304076019	0.673668417104276	0.567141785446362	0.625562781390695
1001	0.654024957181307	0.6339613408368	0.540004893564962	0.598971092601666
1002	0.625408687529192	0.620504437178888	0.507473143390939	0.565543071161049
1003	0.682	0.68875	0.54375	0.636409102275569
1004	0.67699836867863	0.661850384525752	0.495688650664181	0.575792910447761
1005	0.632947232947233	0.672329472329472	0.538996138996139	0.605514042772481
1006	0.656576774903687	0.678866263070996	0.529719317556412	0.59487744423024
1007	0.707224334600761	0.695104562737643	0.533507604562738	0.659528907922912
1008	0.67906976744186	0.691064871481028	0.560832313341493	0.628151774785802
1009	0.685398773006135	0.71558282208589	0.559509202453988	0.613892979872361
1010	0.687717553455992	0.666998011928429	0.483349900596421	0.591633466135458
1011	0.686895551257253	0.710589941972921	0.565522243713733	0.678848015488867
1012	0.680568948891032	0.686113789778206	0.559546769527483	0.636363636363636
1013	0.699762470308789	0.713301662707839	0.555344418052257	0.639410506299025
1014	0.692558256076171	0.669756953144575	0.572037083437735	0.635565588161525
1015	0.682566585956417	0.67409200968523	0.550847457627119	0.64713005570356
1016	0.68009768009768	0.6513671875	0.532470703125	0.658846529814272
1017	0.673368081409779	0.669893273765202	0.51451973194341	0.646547441629409
1018	0.648578811369509	0.622739018087855	0.529428653459661	0.620333141872487
1019	0.633879781420765	0.64309559939302	0.500455235204856	0.597753491196114
1020	0.669912865197335	0.646425826287471	0.543684345375352	0.626957637997433
1021	0.616038882138518	0.622691933916424	0.575315840621963	0.579459722560234
1022	0.617125224993572	0.626896374389303	0.492671637953201	0.57205465326115
1023	0.66306027820711	0.634981968057702	0.504636785162287	0.596753414068539
1024	0.683959767072525	0.653174603174603	0.593650793650794	0.606165293648685
1025	0.636246122026887	0.649780304988369	0.543292840527268	0.562694300518135
1026	0.711126629422719	0.701885036071678	0.561787293460554	0.668618266978923
1027	0.641877058177827	0.666575192096597	0.535675082327113	0.617412798681681
1028	0.705279747832939	0.72287890727607	0.585763068032572	0.653340347185692
1029	0.633806451612903	0.64	0.472774193548387	0.590498321714433
1030	0.673715269240226	0.659454143103024	0.501844111138431	0.653704159488063
1031	0.668355713199899	0.6599949328604	0.518875095008868	0.608883248730964
1032	0.615054306643092	0.640656565656566	0.547222222222222	0.584073040831854
1033	0.64613880742913	0.656158357771261	0.549120234604106	0.55976389572061
1034	0.64378612716763	0.649325626204239	0.507707129094412	0.628041435798603
1035	0.683026584867076	0.692052133912599	0.538205980066445	0.652774226540527
1036	0.632964718272775	0.614797261716693	0.500263296471827	0.583970471921962
1037	0.720854271356784	0.696231155778894	0.518341708542714	0.669939577039275
1038	0.678102926337033	0.686759142496847	0.548549810844893	0.6073681554378
1039	0.677070224012082	0.648879939592248	0.549962245154795	0.615713925963233
1040	0.726690391459075	0.735231316725979	0.558007117437722	0.682724252491694
1041	0.687913250462841	0.688971171647712	0.552499338799259	0.659433712622387
1042	0.745614035087719	0.743480322427691	0.560455192034139	0.689352620346218
1043	0.652578959327426	0.65371506475801	0.636900704385367	0.654466924300978
1044	0.609695152423788	0.628778416187859	0.558331251561329	0.583186951066499
1045	0.669111654441728	0.676446617766911	0.550665580005433	0.599836556796513
1046	0.607895320470171	0.61787536039033	0.477933022843202	0.537024683122081
1047	0.643301435406699	0.613636363636364	0.507177033492823	0.559175850503114
1048	0.67603513174404	0.678544542032622	0.514680050188206	0.60924158714214
1049	0.633112269066793	0.619848413074372	0.517290383704405	0.569329224934819
1050	0.634440344403444	0.657564575645756	0.527921279212792	0.605418719211823
1051	0.688501075782931	0.689053537284895	0.590105162523901	0.648460057747834
1052	0.663409090909091	0.655681818181818	0.556818181818182	0.605275125056844
1053	0.658419792498005	0.667730779462623	0.475924447991487	0.562749800159872
1054	0.620978289301596	0.612607899555323	0.50117708605807	0.615606179628175
1055	0.624517125933557	0.635848570692763	0.488024723152202	0.643722608919825
1056	0.650438169425511	0.641674780915287	0.504138266796495	0.644179249878227
1057	0.581383773021404	0.586610253857641	0.547536087605774	0.604836699077537
1058	0.666588948472837	0.659827465609699	0.540452319888086	0.606783625730994
1059	0.646008403361345	0.641281512605042	0.528361344537815	0.642857142857143
1060	0.653143471252015	0.655024180548093	0.512627619559377	0.624322860238353
1061	0.643450635386119	0.634897360703812	0.530058651026393	0.603158933859822
1062	0.711646398503274	0.686389148737138	0.581384471468662	0.67906432748538
1063	0.641136190717728	0.634795840730408	0.471468425057063	0.56570268899036
1064	0.639496014399589	0.630753407045513	0.508099768578041	0.60221421215242
1065	0.679220085470085	0.701655982905983	0.567307692307692	0.630353319057816
1066	0.66282936812484	0.669224865694551	0.483243796367357	0.594165813715456
1067	0.64556661925083	0.639165481270744	0.536747273589379	0.636148007590133
1068	0.687528140477263	0.692480864475462	0.574290859972985	0.649830890642616
1069	0.598021348607134	0.608537220197814	0.500780843310776	0.612558624283481
1070	0.650238873522756	0.662308272567262	0.5184812672869	0.588664987405542
1071	0.712526205450734	0.707285115303983	0.561320754716981	0.624868835257083
1072	0.709104938271605	0.697094368732322	0.556184109025456	0.694958847736626
1073	0.672062904717854	0.659343200740055	0.543940795559667	0.60398332561371
1074	0.671476671476671	0.661375661375661	0.586099086099086	0.602360308285164
1075	0.620752744380554	0.632514375326712	0.581547307893361	0.594077568134172
1076	0.66390977443609	0.638345864661654	0.562907268170426	0.607725106596438
1077	0.63396331295164	0.625903279599778	0.5366870483602	0.609640568403455
1078	0.69302760879738	0.684136640149743	0.547964436125409	0.6052446733786
1079	0.672684085510689	0.648931116389549	0.532541567695962	0.601900237529691
1080	0.696318260439832	0.691623424759081	0.547566098344453	0.655624227441286
1081	0.712916111850866	0.721704394141145	0.51051930758988	0.608313349320544
1082	0.724109812449035	0.706441967926067	0.555042131013862	0.668751699755235
1083	0.62838370565046	0.631537450722733	0.539553219448095	0.56514872334825
1084	0.629232643118149	0.632886723507917	0.523020706455542	0.573866406630912
1085	0.673702950152594	0.650559511698881	0.540183112919634	0.637242431951157
1086	0.622975330176925	0.651220727453911	0.475336322869955	0.536676646706587
1087	0.640941434044882	0.642954856361149	0.520109439124487	0.584590074033452
1088	0.691032227930873	0.657403082671649	0.536431574030827	0.651401869158879
1089	0.646631605309291	0.658402203856749	0.558477335336839	0.617106918238994
1090	0.649769585253456	0.630056323604711	0.513056835637481	0.600564391995895
1091	0.632092900501452	0.650567432040116	0.580628134072315	0.604509283819629
1092	0.681064674293719	0.663632119514472	0.480859010270775	0.576168224299065
1093	0.664692482915718	0.658997722095672	0.48246013667426	0.629443938012762
1094	0.686310063463282	0.700815956482321	0.577818071925053	0.622424242424242
1095	0.678527607361963	0.683435582822086	0.54478527607362	0.62094395280236
1096	0.667396660279223	0.672413793103448	0.576628352490422	0.579408543263965
1097	0.640517897943641	0.642548870271643	0.549378014724549	0.649631324688533
1098	0.707411504424779	0.699751175006912	0.554879734586674	0.6592859119845
1099	0.66089290070749	0.664634146341463	0.523658536585366	0.6337890625
1100	0.654525386313466	0.657931034482759	0.537379310344828	0.632698149682408
1101	0.669912366114898	0.649221032132425	0.518987341772152	0.584165651644336
1102	0.647869982762866	0.656242304851022	0.552573257818271	0.571358146413606
1103	0.65631067961165	0.63948973932335	0.561564059900166	0.588463671658347
1104	0.623741388447271	0.640529801324503	0.525033112582782	0.613142554319025
1105	0.645201703833626	0.64946128789777	0.524931094963668	0.602811950790861
1106	0.68021950611125	0.678722873534547	0.535545023696682	0.617410938283994
1107	0.686117189399465	0.667152929734987	0.513980063214199	0.610962241169306
1108	0.640070035017509	0.633316658329165	0.503501750875438	0.545454545454546
1109	0.565511411665258	0.564348070965925	0.549985919459307	0.556403731976251
1110	0.656575682382134	0.642679900744417	0.505707196029777	0.573280159521436
1111	0.646420824295011	0.637472885032538	0.503524945770065	0.580092466684797
1112	0.696607740086001	0.684424271380793	0.52269469660774	0.620904089930639
1113	0.64472049689441	0.667080745341615	0.537391304347826	0.624099378881988
1114	0.668977469670711	0.661797474622431	0.532062391681109	0.604171840079464
1115	0.687716691431402	0.656350581827185	0.530576875464224	0.603764239722635
1116	0.602653799758745	0.631693198263386	0.604679208876025	0.575640405993233
1117	0.647044690052859	0.639836617011052	0.568476693897165	0.614106884930188
1118	0.637264378927018	0.601981633639439	0.54978250362494	0.622399612965651
1119	0.653952205882353	0.640854779411765	0.506433823529412	0.642199723884031
1120	0.734634146341464	0.726585365853659	0.601951219512195	0.691800878477306
1121	0.656054148909501	0.638255201804964	0.515918776635748	0.618104312938817
1122	0.729783037475345	0.704461424698053	0.556322405718511	0.670530209617756
1123	0.691345417411284	0.677048761807506	0.513913709471534	0.656449553001277
1124	0.668730650154799	0.665118679050568	0.525799793601651	0.620636152055857
1125	0.628103404146404	0.625799846429486	0.492705400563092	0.570696721311475
1126	0.698229217904575	0.728234136743728	0.563698967043778	0.635737140044302
1127	0.687988628287136	0.670694148306089	0.55484482350154	0.668643263757116
1128	0.699471915506481	0.677063339731286	0.478166986564299	0.656827453803696
1129	0.678117647058823	0.676470588235294	0.532941176470588	0.618284637134778
1130	0.65028750653424	0.626959247648903	0.530825496342738	0.62598013591218
1131	0.673777777777778	0.671703703703704	0.52237037037037	0.641923990498812
1132	0.639014047177313	0.628677445003976	0.574344023323615	0.57901761879338
1133	0.680890052356021	0.679057591623037	0.587958115183246	0.620020964360587
1134	0.651128192412596	0.646256817055032	0.559494298463064	0.576035723145621
1135	0.671930604982206	0.671485765124555	0.532473309608541	0.617699509585377
1136	0.644538023284617	0.614908370480436	0.509658246656761	0.567922657411998
1137	0.6984	0.676533333333333	0.490666666666667	0.649333333333333
1138	0.627175889841517	0.642244738893219	0.519095869056898	0.578372757993242
1139	0.693046125029267	0.682275813626785	0.513462889253102	0.642154566744731
1140	0.658615537848606	0.681274900398406	0.52191235059761	0.604036880139546
1141	0.637926543370669	0.609375	0.484895833333333	0.584418968212611
1142	0.613877118644068	0.618908898305085	0.502118644067797	0.572645023948909
1143	0.649850827230811	0.653105505831299	0.531597504746406	0.59853220983963
1144	0.649889516327032	0.663393076356494	0.573778541615517	0.633505281257676
1145	0.711607786589762	0.714972362412882	0.568372987262677	0.691215403128761
1146	0.660568127106403	0.68873375060183	0.543331728454502	0.616181073922466
1147	0.656418139892391	0.661629098360656	0.541495901639344	0.626635873749038
1148	0.62668428005284	0.63946117274168	0.584521922873745	0.602438377948582
1149	0.656581740976645	0.633492569002123	0.471072186836518	0.56785524215008
1150	0.630152584832612	0.652243224777955	0.561603279435208	0.60082023239918
1151	0.648739120731979	0.645168489176523	0.584914081678197	0.635491071428571
1152	0.658201304753029	0.620922646784716	0.462721342031687	0.579990671641791
1153	0.641165755919854	0.66328389279209	0.509237574811345	0.624902114330462
1154	0.665617623918175	0.672436401783373	0.553894571203777	0.661150512214342
1155	0.69933677229182	0.704076620825147	0.517436149312377	0.610344827586207
1156	0.717328170377541	0.718606339220905	0.560125816598113	0.699733849503992
1157	0.672345679012346	0.63037037037037	0.562222222222222	0.662632748826871
1158	0.666915237385036	0.669898086005469	0.543127019637087	0.612437810945274
1159	0.633842964498575	0.619170984455959	0.581088082901554	0.62344398340249
1160	0.650602409638554	0.631116687578419	0.539774153074028	0.604674541342046
1161	0.69954621447337	0.686649152137569	0.493670886075949	0.601767797419971
1162	0.688921496698459	0.645879188065542	0.495964783565664	0.599217029606068
1163	0.620768643420718	0.591244591499109	0.473911936879613	0.603413143148242
1164	0.63258480649785	0.639359923572964	0.570575591115357	0.578934798184858
1165	0.614757709251101	0.61440211407179	0.565734419731337	0.588935419880979
1166	0.715939233180612	0.711186113789778	0.59450337512054	0.633051869722557
1167	0.725659472422062	0.701989930472309	0.533684967633661	0.686091127098321
1168	0.638806706114398	0.647769287650974	0.564949470051762	0.578090303478905
1169	0.616029593094945	0.609124537607892	0.525277435265105	0.563425468904245
1170	0.664933837429111	0.640595463137996	0.562145557655955	0.644481288488868
1171	0.707449700924416	0.679173463839043	0.557096247960848	0.664672287190645
1172	0.6727913415555	0.657186005537377	0.554744525547445	0.630982367758186
1173	0.648181583698736	0.628932439401753	0.555956678700361	0.648941662364481
1174	0.700348432055749	0.691936780069649	0.520760782212698	0.620541700187718
1175	0.650076180802438	0.662772981208735	0.521838496698832	0.590389016018307
1176	0.631880448318804	0.650311332503113	0.497882938978829	0.603142928411075
1177	0.70378042465044	0.708441222164682	0.56576903158985	0.642394402694999
1178	0.673196589075824	0.670891910578474	0.504494123069832	0.61969557195572
1179	0.712433257055683	0.716065073716319	0.545754956786985	0.681494661921708
1180	0.667686814588115	0.663861259882683	0.587350165774037	0.652717529982138
1181	0.653701968134958	0.656044985941893	0.559981255857545	0.622566267886465
1182	0.616763310490248	0.598524762908325	0.524236037934668	0.607331223628692
1183	0.636524374842132	0.606565656565657	0.523232323232323	0.572260187294356
1184	0.667527103768714	0.646102219927723	0.607640681466185	0.641509433962264
1185	0.710402767482086	0.706768774703557	0.551383399209486	0.635532493204843
1186	0.648424138773516	0.628634253603714	0.572440752504276	0.637652811735941
1187	0.674376299376299	0.684251559251559	0.526767151767152	0.623309053069719
1188	0.670225673380248	0.660519291434118	0.495268138801262	0.673385138416707
1189	0.672029060716139	0.640892579138557	0.55137519460301	0.615883726966001
1190	0.605637254901961	0.608578431372549	0.525245098039216	0.593611793611794
1191	0.647557328015952	0.643818544366899	0.534396809571286	0.585939454590943
1192	0.701373283395755	0.707438841737394	0.491263105341987	0.67125
1193	0.700972862263185	0.707117255504352	0.577828981054788	0.624679322729605
1194	0.676086956521739	0.679891304347826	0.553532608695652	0.60610187959684
1195	0.611444277861069	0.638430784607696	0.545227386306847	0.576720901126408
1196	0.69775435380385	0.695761741122566	0.549599083619702	0.66750745241917
1197	0.662451361867704	0.687256809338521	0.541342412451362	0.617947470817121
1198	0.648956356736243	0.652751423149905	0.58904852263486	0.598156182212581
1199	0.641732283464567	0.643700787401575	0.523129921259843	0.600640551860064
1200	0.688305373206905	0.684901531728665	0.587162654996353	0.616488326848249
1201	0.661375661375661	0.665406903502142	0.509196271101033	0.619672131147541
1202	0.673932788374205	0.655845629965948	0.567990919409762	0.649625085207907
1203	0.703241296518607	0.700840336134454	0.598079231692677	0.650805094929104
1204	0.664206642066421	0.67314313821938	0.556320708312838	0.637795275590551
1205	0.646974408036355	0.654710664753706	0.565997130559541	0.615900383141762
1206	0.662859980139027	0.651936444885799	0.555858987090367	0.578136645962733
1207	0.693301049233253	0.695722356739306	0.536723163841808	0.683360258481422
1208	0.665455489229172	0.664936413184532	0.520373734752141	0.608571428571429
1209	0.64737108190091	0.663381349507202	0.520090978013647	0.599341938749684
1210	0.658666666666667	0.666933333333333	0.554133333333333	0.636849132176235
1211	0.644628099173554	0.655650319829424	0.582889125799574	0.628868729989328
1212	0.646246089676747	0.638686131386861	0.534671532846715	0.651629726205997
1213	0.671527244819647	0.651829112304937	0.482987976464569	0.620486555697823
1214	0.704977628635347	0.717561521252796	0.603467561521253	0.669463087248322
1215	0.618289237092217	0.601592602106345	0.540457230927305	0.573821180108219
1216	0.688402309913378	0.666506256015399	0.565447545717036	0.606884930187771
1217	0.706509846827133	0.710144927536232	0.538419469510528	0.62636761487965
1218	0.673561389551843	0.682842747281888	0.564041368337311	0.592720510095643
1219	0.640239147387575	0.658955029893423	0.612685209253964	0.586260733801717
1220	0.702663438256659	0.690147664003873	0.559670781893004	0.681608916888781
1221	0.675420703722591	0.684599694033656	0.510963793982662	0.608584568216658
1222	0.612221256878077	0.638285548798147	0.551983782218361	0.593097447795824
1223	0.665977249224405	0.668389764797105	0.559834582579478	0.608087091757387
1224	0.660944206008584	0.647437425506555	0.500357568533969	0.607875894988067
1225	0.689091782796732	0.675636713118693	0.506967803940413	0.628647214854111
1226	0.679783571077226	0.652729955730448	0.529513034923758	0.635557744397932
1227	0.646135265700483	0.664734299516908	0.545410628019324	0.584805226227922
1228	0.646892655367232	0.645563662038127	0.540362438220758	0.578972182932579
1229	0.662211146352515	0.642501132759402	0.557317625736294	0.646125962845492
1230	0.668533333333333	0.667288723007198	0.581711543588377	0.66373098478783
1231	0.649747541854903	0.631145362742493	0.517140579325007	0.634574468085106
1232	0.677850589777195	0.67129750982962	0.55045871559633	0.635216819973719
1233	0.709268550303671	0.714097148891236	0.501055966209081	0.647120972002113
1234	0.65952317171176	0.682110337439743	0.465184788430637	0.565951742627346
1235	0.645361316479847	0.644969003338102	0.561516452074392	0.624432225675353
1236	0.677473182359952	0.677234803337306	0.564958283671037	0.6793037672866
1237	0.693089960886571	0.684224250325945	0.505345501955671	0.616649269311065
1238	0.700832342449465	0.66563614744352	0.555529131985731	0.644624167459562
1239	0.676027397260274	0.656164383561644	0.531735159817352	0.605804387568556
1240	0.674189675870348	0.682112845138055	0.509003601440576	0.645362806343104
1241	0.686982693754703	0.652370203160271	0.530223225482819	0.634880803011292
1242	0.671686746987952	0.661829134720701	0.521905805038335	0.63696188648204
1243	0.648916242975649	0.642761573454643	0.507091249665507	0.554781676935441
1244	0.677698574338086	0.684398065665564	0.513871214049376	0.604941416199694
1245	0.638187396742979	0.657068680670286	0.563134293131933	0.583333333333333
1246	0.722859233959502	0.710173212978775	0.482312759209563	0.6484375
1247	0.705348615090735	0.722779369627507	0.56279847182426	0.662526868879866
1248	0.686013807210432	0.682434160061365	0.527742265405267	0.669907881269191
1249	0.680619141050796	0.669500763025943	0.563549160671463	0.672846237731734
1250	0.634643377001456	0.640465793304221	0.497816593886463	0.619441069258809
1251	0.614678899082569	0.593781855249745	0.505096839959225	0.610969387755102
1252	0.674065138721351	0.650747708634829	0.485287023637241	0.620198115486833
1253	0.654859007224423	0.652062456303892	0.52505243532976	0.637826492537313
1254	0.667496886674969	0.64906600249066	0.545952677459527	0.611124968820155
1255	0.666399572649573	0.645566239316239	0.570245726495727	0.653126670229824
1256	0.649702919142341	0.624903125807285	0.568070266081116	0.60377358490566
1257	0.689466158245949	0.69208770257388	0.587464251668255	0.656047904191617
1258	0.731410096990798	0.736383984083561	0.530713752797812	0.673139158576052
1259	0.634427461789025	0.621147582059634	0.542470558757204	0.603660065179243
1260	0.704876822523881	0.673705379587733	0.536953242835596	0.61937106918239
1261	0.686671318911375	0.677906976744186	0.581860465116279	0.62919776119403
1262	0.680225434942416	0.673199412052915	0.574718275355218	0.678545097075449
1263	0.643987341772152	0.636867088607595	0.525316455696203	0.618368962787015
1264	0.650842629954901	0.636838357464989	0.558509375741752	0.643705463182898
1265	0.670108043217287	0.679068650984157	0.565290446471435	0.660327395281656
1266	0.628586332811685	0.650495565988524	0.545644235785081	0.592728223907926
1267	0.729123711340206	0.701546391752577	0.569587628865979	0.643298969072165
1268	0.658643326039387	0.671862182116489	0.520098441345365	0.593972602739726
1269	0.646344681974136	0.648983900765373	0.56215360253365	0.623020063357973
1270	0.637359700694816	0.59219668626403	0.50026723677178	0.561761546723953
1271	0.671909560088474	0.664127764127764	0.519164619164619	0.606782993364463
1272	0.704716336295284	0.71246297562087	0.532695374800638	0.670464904284412
1273	0.657888072929856	0.668607594936709	0.607341772151899	0.610195282779609
1274	0.672319201995012	0.653865336658354	0.492768079800499	0.571285892634207
1275	0.640945700181865	0.661470511821252	0.537542218758119	0.615904365904366
1276	0.649484536082474	0.639432989690722	0.536855670103093	0.599896747547754
1277	0.691613588110403	0.6802016985138	0.550955414012739	0.673404255319149
1278	0.674561819043108	0.647797252486973	0.483657034580767	0.633949739212897
1279	0.688653136531365	0.690267527675277	0.51960332103321	0.601062601062601
1280	0.641518617668532	0.634460939401314	0.486979800438063	0.627403261134096
1281	0.649201709017315	0.640881493141444	0.596581965369912	0.624492557510149
1282	0.668684210526316	0.674736842105263	0.508421052631579	0.613582521716241
1283	0.633827160493827	0.668641975308642	0.471111111111111	0.610768090886639
1284	0.611690516614116	0.622604899345137	0.521222410865874	0.601948842874543
1285	0.681075382182393	0.627833421191355	0.494201370585134	0.615221987315011
1286	0.604224569205114	0.615341856586993	0.532518065591996	0.592097941012799
1287	0.622879301987397	0.591713108795735	0.532347952507875	0.601793504604944
1288	0.618362282878412	0.618456958571074	0.57628380054577	0.584057611124907
1289	0.683430386447856	0.706800740936756	0.524477374966922	0.632388020143122
1290	0.733597945365398	0.71311858076564	0.551820728291316	0.689469997665188
1291	0.646232784229004	0.620577909802863	0.542263029975695	0.626284478096268
1292	0.662151801686685	0.651673907487861	0.562228469205213	0.640848670756646
1293	0.674615792262851	0.640699523052464	0.563063063063063	0.650186071238703
1294	0.681946403385049	0.681786133960047	0.510223266745006	0.642149929278642
1295	0.669879518072289	0.663186077643909	0.523427041499331	0.609697294401286
1296	0.665479452054795	0.65434127636264	0.556285949055053	0.613972602739726
1297	0.584946757018393	0.604791868344627	0.561955469506292	0.575432610285157
1298	0.649138712601995	0.642565729827743	0.560743427017226	0.603722197004085
1299	0.629235716052436	0.634677219886223	0.555280732129607	0.615594735535138
1300	0.636758691206544	0.669734151329243	0.570040899795501	0.599589848756729
1301	0.622270218382529	0.631869450443964	0.516438684905208	0.577349397590361
1302	0.60818567506863	0.612428250561517	0.516595957075119	0.55727863931966
1303	0.663761225567882	0.622392395035648	0.496435172960127	0.590572033898305
1304	0.682303883242116	0.690122491529841	0.572843367213969	0.616427640156454
1305	0.626478149100257	0.663155190133607	0.56294964028777	0.600669412976313
1306	0.651272123893805	0.649336283185841	0.530420353982301	0.584325671559125
1307	0.727917788108637	0.748287671232877	0.607387475538161	0.659813999021047
1308	0.693693693693694	0.671671671671672	0.537287287287287	0.616328575006261
1309	0.600896860986547	0.603637269556552	0.527653213751868	0.576558603491272
1310	0.726415094339623	0.725516621743037	0.587151841868823	0.68
1311	0.673528699442964	0.688544441753451	0.519254056672318	0.61034231609614
1312	0.658737635421573	0.663683466792275	0.514837494112106	0.588221436984688
1313	0.675759013282732	0.667061892340526	0.564619397676073	0.649905123339658
1314	0.65038961038961	0.674285714285714	0.591948051948052	0.653236288016636
1315	0.663686040735221	0.655737704918033	0.550919026328862	0.632861048968432
1316	0.66220651350669	0.680636202979046	0.57334006563999	0.620166793025019
1317	0.659143370094896	0.64195947678892	0.474737112080021	0.556809438317517
1318	0.656242761176743	0.653231410701876	0.559184618948344	0.649814471243043
1319	0.67642566191446	0.647073791348601	0.50381679389313	0.657077393075356
1320	0.697156652360515	0.683476394849785	0.55793991416309	0.643625605164067
1321	0.689457981103928	0.691523738503604	0.559035545612727	0.662521760756031
1322	0.617994100294985	0.604965585054081	0.550639134709931	0.598915989159892
1323	0.696819085487078	0.670477137176938	0.553180914512922	0.613636363636364
1324	0.725160652496293	0.710084033613445	0.547454275827978	0.682987141444115
1325	0.644195731389901	0.656168662155128	0.496616345653306	0.550520833333333
1326	0.683290608249825	0.666511302726637	0.516429736658122	0.657802659202239
1327	0.648223487930567	0.631950094928126	0.516680227827502	0.59142702116115
1328	0.625880695162048	0.621653358384218	0.521371535932363	0.614154714319304
1329	0.688057040998218	0.687547746371276	0.487394957983193	0.601936799184506
1330	0.701076320939335	0.677592954990215	0.549657534246575	0.672620504037191
1331	0.640515222482436	0.650351288056206	0.549648711943794	0.587848932676519
1332	0.669776577461331	0.617083946980854	0.527245949926362	0.624846550454211
1333	0.689896445563952	0.675342849146376	0.500979568989645	0.61775413049566
1334	0.748644251626898	0.735629067245119	0.53497830802603	0.711960943856794
1335	0.678331735378715	0.654841802492809	0.525647171620326	0.600864553314121
1336	0.6875	0.690887573964497	0.55810650887574	0.603268593083847
1337	0.664580725907384	0.657822277847309	0.557697121401752	0.592583312453019
1338	0.708985786557456	0.682245242110335	0.557456034690436	0.649963864129126
1339	0.661460957178841	0.670277078085642	0.58463476070529	0.6432350718065
1340	0.694504962478819	0.699830549503752	0.553134834180586	0.669007263922518
1341	0.653927813163482	0.701433121019108	0.535297239915074	0.635687732342007
1342	0.67059708981435	0.679377822378324	0.553938785750125	0.656375502008032
1343	0.669480348193089	0.674841772151899	0.499472573839662	0.62935586061246
1344	0.646211942412084	0.646295422369042	0.521000471920717	0.623465533522191
1345	0.67065868263473	0.662675689744925	0.487766788131182	0.644270833333333
1346	0.668829608267243	0.660019221528111	0.533397405093705	0.637129785697086
1347	0.642822146006859	0.640950281655645	0.535145726181729	0.632147239263804
1348	0.673076923076923	0.68889970788705	0.512414800389484	0.565968841285297
1349	0.652847152847153	0.660839160839161	0.538711288711289	0.5885
1350	0.63632173311823	0.63539986171929	0.521318276100484	0.631056760498385
1351	0.642512077294686	0.638952453597763	0.506483600305111	0.617714431152965
1352	0.670609411159681	0.643353047055798	0.545127282077655	0.60138960370561
1353	0.638203356367226	0.653998025666338	0.564659427443238	0.580613254203759
1354	0.634011554885707	0.656367746797287	0.590555136900276	0.637597386277959
1355	0.699682203389831	0.688641779189833	0.552819698173153	0.634146341463415
1356	0.633493479752917	0.639524245196706	0.532708142726441	0.591575091575091
1357	0.674299634591961	0.673081607795372	0.540803897685749	0.611951219512195
1358	0.673811283567381	0.661330049261084	0.521182266009852	0.609263365360926
1359	0.636595962177358	0.610784564272936	0.544083823153591	0.62221653442539
1360	0.658350191054169	0.663295122499438	0.527084738143403	0.619829136690647
1361	0.65456405011506	0.659166453592432	0.512656609562772	0.563044592516658
1362	0.681036630949414	0.680119581464873	0.548330842052815	0.608771492648891
1363	0.625998003992016	0.63872255489022	0.526197604790419	0.596105841238143
1364	0.674690181124881	0.685414680648236	0.57602478551001	0.620171673819742
1365	0.694106641721235	0.690364826941066	0.555893358278765	0.600468933177022
1366	0.651082677165354	0.656496062992126	0.589566929133858	0.627122815653458
1367	0.642581640524556	0.632133676092545	0.490488431876607	0.612577639751553
1368	0.643734643734644	0.653808353808354	0.486486486486486	0.584358091490408
1369	0.670411985018727	0.639747191011236	0.551732209737828	0.613492621222769
1370	0.663503462426263	0.66196460630931	0.518594511413183	0.628402670775552
1371	0.635699127564254	0.641358170242867	0.56873378920066	0.599575271354412
1372	0.71274189494848	0.657954259864287	0.526514199547625	0.657279356298718
1373	0.686450697564436	0.668952471033341	0.540316859777725	0.631591392764247
1374	0.677814413565709	0.668707322816105	0.518248175182482	0.606174876266792
1375	0.687387155016766	0.678359556358009	0.559195254062419	0.628549303045947
1376	0.616838487972509	0.606625766871166	0.565398773006135	0.600294623127916
1377	0.623581190641649	0.629603891591383	0.546212647671994	0.627696590118302
1378	0.650615022245486	0.626799267207537	0.533891651400157	0.588373919874313
1379	0.680670228266149	0.685117747025977	0.562029618839524	0.594653705953827
1380	0.644500113869278	0.652015486221817	0.552949214301981	0.583333333333333
1381	0.686087393269714	0.677046710195881	0.541185334003014	0.656697662729329
1382	0.695193722412948	0.704021579205493	0.51863658656204	0.616139318126073
1383	0.610393107162089	0.596930533117932	0.483306408185245	0.530078230374966
1384	0.690233045299817	0.658638743455497	0.554188481675393	0.6591564055541
1385	0.660269192422732	0.655782652043868	0.527666999002991	0.604442226104317
1386	0.638640429338104	0.633018144646052	0.483772041911577	0.578893442622951
1387	0.642453987730061	0.659386503067485	0.532024539877301	0.60904843865257
1388	0.646026328620185	0.650658215504632	0.563139931740614	0.652173913043478
1389	0.664506092818253	0.656728026963962	0.525278714026445	0.607766484232473
1390	0.680892337536372	0.693090909090909	0.495030303030303	0.632791656560757
1391	0.614442459811176	0.628221485072723	0.463893850472059	0.537183746486072
1392	0.686064318529862	0.686144424598112	0.50956876754274	0.588205259126883
1393	0.703224168570703	0.691038334602691	0.597359735973597	0.663786531130877
1394	0.706920575940548	0.706223873664654	0.537389688806317	0.641645363699744
1395	0.663212435233161	0.657537626449543	0.463113742906489	0.633242775994073
1396	0.710070714459888	0.696903194342843	0.529870763228481	0.644830114886336
1397	0.610659898477157	0.619289340101523	0.530203045685279	0.566742944317315
1398	0.65076882981496	0.631743549648163	0.53844149074798	0.567214826416079
1399	0.644278024806927	0.652000936110461	0.526094079101334	0.571361170087285
1400	0.65456354140761	0.673961701069386	0.536185028599851	0.622946739671478
1401	0.727955911823647	0.743486973947896	0.549098196392786	0.660736657479329
1402	0.687564766839378	0.669948186528497	0.543264248704663	0.615847280334728
1403	0.65818448739907	0.687301198923416	0.528994372400294	0.654514313677514
1404	0.627004008016032	0.619333834209867	0.589531680440771	0.611835506519559
1405	0.67186302070023	0.695963208993357	0.568472151251916	0.660189209920736
1406	0.689355539464156	0.679459328988656	0.567704561911658	0.63915037412503
1407	0.59880537580886	0.596168201045036	0.535705399353073	0.551122194513716
1408	0.646176542906319	0.658962380132776	0.550036882222769	0.619669706679813
1409	0.678989667049369	0.653581267217631	0.482552800734619	0.571954869905595
1410	0.65828437132785	0.653113983548766	0.501057579318449	0.607949200376293
1411	0.600659229208925	0.564655172413793	0.447515212981744	0.56224593495935
1412	0.706415094339623	0.694591194968553	0.525283018867925	0.604984894259819
1413	0.647717484926787	0.641975308641975	0.497846683893196	0.586950273066973
1414	0.660769049304081	0.667846190139184	0.507195093182354	0.598867390278433
1415	0.688061938061938	0.685314685314685	0.516483516483517	0.653010242318261
1416	0.707357463922404	0.720605630470783	0.57440264963331	0.660118343195266
1417	0.687207488299532	0.695007800312012	0.575143005720229	0.619084763390536
1418	0.644080416976917	0.670637875403326	0.531645569620253	0.616741182314953
1419	0.648907103825137	0.628187613843352	0.505009107468124	0.606516290726817
1420	0.684427222087673	0.682489706950836	0.552434003390652	0.642684108527132
1421	0.675324675324675	0.680574744404532	0.526941143962421	0.641869469026549
1422	0.678166242185691	0.684417689279926	0.516091687890715	0.628068550254748
1423	0.703103542982697	0.694589398516891	0.582806921175501	0.641639163916392
1424	0.646133333333333	0.631564916022394	0.496134364169555	0.647624132407902
1425	0.677696387976762	0.640565799444304	0.55190704723415	0.627247404406179
1426	0.693932694669614	0.686962926589737	0.602995335133808	0.644717444717445
1427	0.651049667178699	0.652162784745329	0.586383414384438	0.619462227912932
1428	0.615494978479197	0.599808749701171	0.460196031556299	0.576214405360134
1429	0.687329079307201	0.733880154932787	0.555707450444292	0.673957621326042
1430	0.653061224489796	0.645502645502645	0.599395313681028	0.633703329969728
1431	0.604728132387707	0.599149137319782	0.504136138028835	0.555345316934721
1432	0.692078940254123	0.687212760205461	0.544741822114085	0.582453290008124
1433	0.687986381322957	0.652480544747082	0.529182879377432	0.601313549014838
1434	0.688980432543769	0.685118434603502	0.561019567456231	0.670615503476693
1435	0.702922077922078	0.697124304267161	0.551948051948052	0.664655372476213
1436	0.710059171597633	0.711952662721894	0.538224852071006	0.661848341232227
1437	0.656394873193346	0.66948459230979	0.593400599945459	0.619918144611187
1438	0.684113015284854	0.679398148148148	0.544675925925926	0.61631139944393
1439	0.66607341490545	0.682536151279199	0.552836484983315	0.61569416498994
1440	0.661971830985915	0.649769585253456	0.529697900665643	0.661116803278688
1441	0.690315898498188	0.677628171931642	0.546866908337649	0.65993265993266
1442	0.66802200430519	0.678784979669935	0.500837120306147	0.604979650466842
1443	0.672538860103627	0.660880829015544	0.531347150259067	0.611039129308111
1444	0.660789844851904	0.675834508697696	0.51857075693465	0.586304604486423
1445	0.626540284360189	0.624348649928944	0.505447655139744	0.585822664770033
1446	0.700046146746654	0.707266435986159	0.565167243367935	0.656502656502656
1447	0.711276650398151	0.670177241202158	0.499357821731313	0.60606839804577
1448	0.716995073891626	0.716256157635468	0.537192118226601	0.650962012826838
1449	0.618068391866913	0.59043659043659	0.495726495726496	0.557924003707136
1450	0.618635437881874	0.610743380855397	0.508401221995927	0.579377233282287
1451	0.639509202453988	0.633709519136408	0.509813542688911	0.564789771330219
1452	0.668118466898955	0.686765346103613	0.553112755768394	0.619638580448509
1453	0.659354838709677	0.623225806451613	0.471225806451613	0.609963861641714
1454	0.604781281790437	0.622583926754832	0.542472024415056	0.548345729674276
1455	0.611521418020679	0.606597735105859	0.482767109798129	0.567112431896979
1456	0.680941647883797	0.649636864512898	0.57625845229151	0.669172932330827
1457	0.612352799807738	0.633349351273426	0.502883229216723	0.585659287776708
1458	0.676548565919499	0.670602409638554	0.58578313253012	0.623611781747948
1459	0.655452698125988	0.660194174757282	0.528561752088508	0.614863338604021
1460	0.635701732362541	0.635450665327642	0.54180266131057	0.607636272293394
1461	0.64902052238806	0.66449055723945	0.522499417113546	0.59715418707721
1462	0.668609070179883	0.699848024316109	0.547365754812563	0.66523061327927
1463	0.663195326390653	0.667767335534671	0.544069088138176	0.600867125733231
1464	0.659090909090909	0.661220321674751	0.540975236150115	0.606960081883316
1465	0.699056873392398	0.677907973706773	0.545012860817376	0.632588774341352
1466	0.690762068120559	0.674834599362901	0.513599607939231	0.644259077526987
1467	0.670204887682054	0.660824487780795	0.514194026166379	0.661728395061728
1468	0.681218869030179	0.698212716085555	0.544389100498096	0.664321313397831
1469	0.702722590139809	0.6897228354182	0.535442727495708	0.680156978170223
1470	0.700321248279027	0.655117026158788	0.544745296007343	0.607085346215781
1471	0.731992051664183	0.736959761549926	0.557625434674615	0.681999005469915
1472	0.697075731067233	0.699325168707823	0.577855536115971	0.65607803901951
1473	0.67426347971095	0.66046123923312	0.585718255070853	0.620795107033639
1474	0.703988467083133	0.710956271023546	0.574723690533397	0.644951923076923
1475	0.656017039403621	0.642438764643238	0.517838125665602	0.594825286743132
1476	0.637386836310252	0.641791044776119	0.539760215316858	0.581902893575282
1477	0.673710073710074	0.716216216216216	0.565110565110565	0.640924741760944
1478	0.694576593720266	0.698692033293698	0.58359096313912	0.671901023078753
1479	0.678901200369344	0.667820867959372	0.521698984302862	0.622258138997922
1480	0.688279301745636	0.678054862842893	0.530423940149626	0.623315027458812
1481	0.70242656449553	0.711366538952746	0.551724137931034	0.678936605316973
1482	0.653340488328414	0.667650214592275	0.540772532188841	0.589314624932542
1483	0.640629028100026	0.647422680412371	0.568814432989691	0.581850992523846
1484	0.72219500244978	0.692062714355708	0.512003919647232	0.619024270654572
1485	0.694267515923567	0.661910828025478	0.506751592356688	0.675758348202906
1486	0.717826740110165	0.698873591989988	0.530663329161452	0.655975945878226
1487	0.684575389948007	0.665758851200792	0.538252042584798	0.662205700123916
1488	0.658465991316932	0.653883260974433	0.567776169802219	0.588789562696303
1489	0.623156342182891	0.628072763028515	0.510570304818092	0.624047209245144
1490	0.684569868001821	0.681156121984524	0.508648156577151	0.612212349054454
1491	0.717108554277139	0.708427106776694	0.570142535633908	0.643571785892947
1492	0.697401774397972	0.685994930291508	0.583650190114068	0.608571428571429
1493	0.678149358813176	0.640432486799095	0.540357053055067	0.61404833836858
1494	0.658	0.653	0.503	0.635725037631711
1495	0.638225255972696	0.628077016816963	0.542286132098465	0.59912109375
1496	0.703177473521054	0.68904958677686	0.543388429752066	0.639293139293139
1497	0.652269601100413	0.644664466446645	0.504125412541254	0.597524071526823
1498	0.654693235448348	0.617038007863696	0.467889908256881	0.56143120231518
1499	0.692459757130754	0.729454956227055	0.500141203049986	0.598699095022624
1500	0.600839356493355	0.600606201911868	0.512240615528095	0.545390898483081
1501	0.645152722443559	0.644090305444887	0.546082337317397	0.57253127495342
1502	0.665648854961832	0.639949109414758	0.588295165394402	0.642748091603053
1503	0.6525	0.652260804396702	0.526854858855858	0.591602099475131
1504	0.673125956144824	0.649413564507904	0.582100968893422	0.641326530612245
1505	0.687484386709968	0.671746190357232	0.53210092430677	0.625969477107831
1506	0.671391076115486	0.68005249343832	0.576377952755906	0.630749014454665
1507	0.704551880124399	0.700028272547357	0.529827537461125	0.62850665911023
1508	0.594148537134284	0.591397849462366	0.548637159289822	0.607759699624531
1509	0.695663136661624	0.675995965708522	0.590015128593041	0.659096643956599
1510	0.704922644163151	0.715691788526434	0.503093363329584	0.668917018284107
1511	0.67443025294265	0.666666666666667	0.513398447282745	0.665246805311952
1512	0.668938656280428	0.669182083739046	0.519961051606621	0.656280428432327
1513	0.643027255887801	0.622222222222222	0.537301587301587	0.642138697723663
1514	0.634280019930244	0.633532635774788	0.501993024414549	0.575636545182227
1515	0.668696093353628	0.683916793505835	0.545915778792491	0.603807106598985
1516	0.684427284427284	0.674131274131274	0.512226512226512	0.627607519958795
1517	0.667537215983285	0.687646905197179	0.499869417602507	0.618947919392829
1518	0.697567221510883	0.716773367477593	0.563124199743918	0.64025641025641
1519	0.729166666666667	0.715193089430894	0.5625	0.653357070193286
1520	0.618085618085618	0.639009139009139	0.547378547378547	0.580536102390727
1521	0.733920469709101	0.731785428342674	0.568988524152656	0.694199411921946
1522	0.649869451697128	0.669276951187679	0.581310362829548	0.678590078328982
1523	0.683656036446469	0.672266514806378	0.519931662870159	0.661630558722919
1524	0.665920537213206	0.677482517482517	0.568951048951049	0.623285754268122
1525	0.665139826422372	0.66321118611379	0.506509161041466	0.630880579010856
1526	0.628271028037383	0.607009345794392	0.549299065420561	0.553647058823529
1527	0.708136234626301	0.709555345316935	0.555345316934721	0.644192098414952
1528	0.643743257820928	0.663160733549083	0.519956850053937	0.577058029689609
1529	0.625876662636034	0.638210399032648	0.529383313180169	0.591327519379845
1530	0.674701670644391	0.676449534717251	0.569792412312097	0.633150226892763
1531	0.652781242205039	0.644300324270392	0.553754053379895	0.583333333333333
1532	0.692559280457891	0.682288828337875	0.564305177111717	0.675204359673025
1533	0.681762545899633	0.685679314565483	0.525581395348837	0.628858402743753
1534	0.653599605522682	0.6215483234714	0.521942800788955	0.605970885763632
1535	0.694276744747646	0.713595749818884	0.528374788698382	0.611904185821437
1536	0.656666666666667	0.671622660856191	0.57190463983594	0.625997425997426
1537	0.671498835102252	0.65881439295884	0.573388558115454	0.677628171931642
1538	0.69136983026536	0.671049486014822	0.511594549366483	0.651841224294596
1539	0.644135188866799	0.636679920477137	0.576292246520875	0.662440964454387
1540	0.655291005291005	0.66005291005291	0.574867724867725	0.630365659777425
1541	0.641000728685936	0.644244779018941	0.573336571151044	0.613647520864016
1542	0.659212198221093	0.666073697585769	0.526556543837357	0.613936927772126
1543	0.632232372921059	0.629889903958773	0.512063715155774	0.575187969924812
1544	0.618866005593694	0.60742435799644	0.579710144927536	0.611195928753181
1545	0.64578313253012	0.682409638554217	0.582650602409639	0.593629343629344
1546	0.660898822398462	0.653772224891879	0.528111484863047	0.617604617604618
1547	0.658553709337702	0.661441272812354	0.57463734206832	0.61320533832826
1548	0.629454273610765	0.630700224271119	0.57612758534762	0.61799152753551
1549	0.650704910063199	0.651677199805542	0.547156052503646	0.64346556339742
1550	0.671522214129643	0.67006554989075	0.519300801165331	0.607438016528926
1551	0.69634703196347	0.690005073566717	0.54439370877727	0.640355329949239
1552	0.710751665080875	0.68244529019981	0.514985727878211	0.642823080591321
1553	0.694566813509545	0.684043073910915	0.527165932452276	0.65002447381302
1554	0.654424451565196	0.660423854115328	0.53104977821587	0.57432599554786
1555	0.721215215726321	0.67330270546197	0.529606942317509	0.640285933112076
1556	0.649034646918805	0.647712245437715	0.500661200740545	0.594544491525424
1557	0.646105466860184	0.667956469165659	0.565175332527207	0.611962071480671
1558	0.609528741584671	0.604609010875194	0.492490937338167	0.547106151051129
1559	0.700024527839097	0.683913683178028	0.55787150564002	0.661104294478528
1560	0.651537698412698	0.638888888888889	0.513640873015873	0.605465838509317
1561	0.716745695033691	0.711077844311377	0.578842315369261	0.609304652326163
1562	0.652518537458451	0.649284253578732	0.53859918200409	0.608651138981316
1563	0.64080604534005	0.629471032745592	0.561964735516373	0.602321473631088
1564	0.649127061105723	0.643792434529583	0.498787584869059	0.557174071376548
1565	0.695965802831953	0.662660256410256	0.538995726495727	0.599143698153599
1566	0.652401094799701	0.656382184623041	0.582483204777308	0.638223552894212
1567	0.69284064665127	0.694636900179625	0.514498332050295	0.614179296172618
1568	0.717842323651452	0.714211618257261	0.552126556016598	0.667531793407734
1569	0.660146699266504	0.652322738386308	0.52518337408313	0.61839530332681
1570	0.704459561602419	0.698816419038026	0.527071266683455	0.678697627460878
1571	0.65173903159809	0.664318181818182	0.607272727272727	0.63220223183785
1572	0.667266649524299	0.674035989717224	0.591002570694087	0.624581293481062
1573	0.690890990542559	0.65729218516675	0.507217521154803	0.635118306351183
1574	0.706875753920386	0.648733413751508	0.543305186972256	0.626357711803041
1575	0.612406610821825	0.63391442155309	0.516866651573466	0.563661078386951
1576	0.606321112515803	0.60960809102402	0.536030341340076	0.607738998482549
1577	0.72673314339981	0.675688509021842	0.54320987654321	0.658101356174161
1578	0.649471874232375	0.649963154016212	0.551461557356915	0.599162355259916
1579	0.70876415558838	0.704332840965042	0.574347612013786	0.622041420118343
1580	0.692114515318935	0.70843797086891	0.537167252636866	0.652676551897462
1581	0.634912718204489	0.619700748129676	0.555361596009975	0.566800602712205
1582	0.693130179096498	0.695803261160118	0.514568297246725	0.637847965738758
1583	0.70592556317336	0.682664054848188	0.519833496571988	0.633218842001963
1584	0.693626267503621	0.701906830798938	0.564083997103548	0.610424242424242
1585	0.692223439211391	0.67670407883931	0.523131672597865	0.647397260273973
1586	0.702196704942586	0.673652694610778	0.477045908183633	0.58936595107339
1587	0.68493839577571	0.687955745536837	0.563741513703797	0.646289308176101
1588	0.672634271099744	0.631552032728203	0.4812068524674	0.625991302123305
1589	0.647426647426647	0.654567307692308	0.473317307692308	0.556818181818182
1590	0.647940074906367	0.615980024968789	0.492384519350811	0.606196901549225
1591	0.695903493340035	0.703443076149786	0.58758482030661	0.624654088050315
1592	0.697726149283243	0.695996045477014	0.561789421651013	0.666254635352287
1593	0.703531142717018	0.67631191760667	0.544629720451202	0.660446845077339
1594	0.72163426039872	0.71621954221019	0.526704405611617	0.633834031026841
1595	0.68120226656812	0.662478442966248	0.554077358955408	0.637909785555829
1596	0.692676431424767	0.657256990679095	0.509187749667111	0.624100239936017
1597	0.65395809080326	0.652604015129473	0.533604887983707	0.603142275240035
1598	0.649722001588562	0.638962413975649	0.445473795659079	0.567381519724649
1599	0.673586793396698	0.63165791447862	0.504876219054764	0.615115115115115
1600	0.637040714995035	0.65888778550149	0.519860973187686	0.6
1601	0.661079545454545	0.651136363636364	0.568465909090909	0.571590909090909
1602	0.686380368098159	0.67083639931322	0.579838116261957	0.63580398916523
1603	0.646854082998661	0.618741633199465	0.524230254350736	0.569131832797428
1604	0.680772769089236	0.680542778288868	0.599126034958602	0.632888070013819
1605	0.688177221285817	0.656152179147604	0.480134842282687	0.646987951807229
1606	0.654187192118227	0.663546798029557	0.536699507389163	0.591212046408294
1607	0.705431754874652	0.688022284122563	0.597493036211699	0.666821777570963
1608	0.641318453153387	0.646081992734821	0.533212247016087	0.649961049078162
1609	0.691070986890923	0.660153351471679	0.530546623794212	0.655701211971308
1610	0.670388462433124	0.66689927890207	0.573621772505234	0.637424171721885
1611	0.680074093675576	0.672400105848108	0.528975919555438	0.656498673740053
1612	0.684155572957452	0.708953275907074	0.625424171234665	0.641588296760711
1613	0.666088249876054	0.642627013630731	0.582899628252788	0.609828741623232
1614	0.586164451009355	0.601674052191039	0.545297882816347	0.581894425259003
1615	0.657745144481289	0.671245855045002	0.498342018000947	0.624258248279136
1616	0.662535502194681	0.641713990707279	0.506969540526587	0.620769826918109
1617	0.706963788300836	0.688387635756057	0.565302144249513	0.640011145165784
1618	0.664167916041979	0.632525605795653	0.511616287784162	0.630657664416104
1619	0.651961979039727	0.648306117475018	0.56690226663417	0.61041819515774
1620	0.697703444832751	0.679231153270095	0.589116325511732	0.675993005246065
1621	0.688580472364256	0.696615534453372	0.557097638178719	0.645381428223251
1622	0.668208686712927	0.684399897198664	0.590336674376767	0.619747357566383
1623	0.670231285749813	0.654314847052972	0.565779656801791	0.628514555859667
1624	0.606186136426402	0.615299640983154	0.501795084230875	0.58404873996123
1625	0.670676691729323	0.647117794486216	0.546616541353383	0.648784156430183
1626	0.66031987814166	0.661843107387662	0.545823813150546	0.596276460086713
1627	0.691473632331198	0.701084277969443	0.532035485460818	0.64965483234714
1628	0.638927415626445	0.6454818581003	0.605962560665588	0.602052717518078
1629	0.659272183449651	0.663509471585244	0.561565304087737	0.570074812967581
1630	0.688110934303251	0.663787224369175	0.54921573084792	0.67485779294653
1631	0.608897580053777	0.613541921290638	0.518699584453679	0.565857247976453
1632	0.665693430656934	0.672506082725061	0.543552311435523	0.646543330087634
1633	0.71051282051282	0.702564102564103	0.554102564102564	0.641190048730444
1634	0.652916447714136	0.63426169206516	0.564109301103521	0.621251972645976
1635	0.67315901814301	0.682230522945571	0.55709711846318	0.664975974372664
1636	0.567986230636833	0.559626260142611	0.529136955987214	0.553994082840237
1637	0.66289592760181	0.668174962292609	0.538210155857215	0.56786703601108
1638	0.647547169811321	0.657106918238994	0.471949685534591	0.581465625786955
1639	0.67066346922462	0.669597655209166	0.573407940314415	0.671645772205922
1640	0.665259825903456	0.671677215189873	0.557753164556962	0.598943196829591
1641	0.594765342960289	0.588991653507782	0.556733588991653	0.575367231638418
1642	0.658782885995217	0.660111613074675	0.566303481264948	0.597765363128492
1643	0.668389764797105	0.684673042129749	0.543034375807702	0.642192347466391
1644	0.684741488020177	0.682723833543506	0.541740226986129	0.632668518050997
1645	0.631681718330486	0.634854771784232	0.581889187210154	0.563863692081393
1646	0.667591950034698	0.662118408880666	0.531914893617021	0.601348210134821
1647	0.662534093726754	0.64427367377293	0.486861675756073	0.589883461443094
1648	0.600851265074486	0.615839243498818	0.599527186761229	0.649006622516556
1649	0.706841866787494	0.694834617127322	0.568418667874943	0.701495920217588
1650	0.732720039781203	0.694430631526604	0.561163600198906	0.720657861948667
1651	0.624448799608035	0.638011266225814	0.46191525838844	0.570622854340363
1652	0.650913520097442	0.649208282582217	0.531546894031669	0.591662603607996
1653	0.688981505600417	0.6921875	0.606510416666667	0.690122491529841
1654	0.646120573127872	0.665855636658556	0.502297918356313	0.596481732070365
1655	0.672555043522786	0.696775844421699	0.532497441146366	0.596055327868853
1656	0.662005785920926	0.659594985535198	0.554243008678881	0.578490475042199
1657	0.59671272034302	0.60433539780848	0.606955693187232	0.581284316065887
1658	0.680666003976143	0.687127236580517	0.564612326043738	0.590400397910967
1659	0.683370179317121	0.68492141453831	0.540520628683694	0.629429133858268
1660	0.679884643114636	0.677481374669551	0.557558279259793	0.634569090033702
1661	0.622532498796341	0.623345367027678	0.536702767749699	0.591478093403948
1662	0.688551275094954	0.696312364425163	0.512201735357918	0.594572591587517
1663	0.627615062761506	0.587866108786611	0.527661552766155	0.586086551884597
1664	0.679727427597956	0.677937241547069	0.565069326198005	0.609394013141884
1665	0.662760105237981	0.616929698708752	0.465327594452415	0.58337326305702
1666	0.639048811013767	0.62252816020025	0.466583229036295	0.578616352201258
1667	0.614295994243224	0.598704725353802	0.523866634684577	0.59375
1668	0.685451544447064	0.680499882103277	0.503419004951662	0.624675631045058
1669	0.713610089332633	0.700814289466772	0.562122406094037	0.635455023671752
1670	0.587052988775777	0.574784651527017	0.555990602975724	0.600732600732601
1671	0.675760502172863	0.697489135683245	0.584500241429261	0.645737744506158
1672	0.661538461538462	0.677179487179487	0.595897435897436	0.60573199070488
1673	0.61635687732342	0.616204162537166	0.499752229930624	0.585214586951129
1674	0.622844218264066	0.628781453208934	0.583828102912072	0.624151583710407
1675	0.676945668135095	0.679637787567303	0.56412139011258	0.680215475024486
1676	0.650025471217524	0.674987264391238	0.52317880794702	0.607197549770291
1677	0.647557840616967	0.632904884318766	0.441131105398458	0.554210661859387
1678	0.681056373793804	0.661589235846662	0.501142421934501	0.649822244794312
1679	0.648003779825183	0.639262934089298	0.546657217103709	0.647990543735225
1680	0.724282888229476	0.680761622156281	0.483432245301681	0.607799304520616
1681	0.626075949367089	0.629113924050633	0.488354430379747	0.626139817629179
1682	0.640534408873204	0.622636753214016	0.525334005545752	0.599848523100227
1683	0.665839741999504	0.670305135202183	0.569337633341603	0.614296351451973
1684	0.693487494100991	0.697026899480887	0.570080226521944	0.611753599244749
1685	0.602051025512756	0.5927963981991	0.503501750875438	0.554081121682524
1686	0.655754218081088	0.663560815915387	0.557290355074289	0.634097204734324
1687	0.637846233497282	0.634739839502977	0.52679264820088	0.625485625485625
1688	0.636846971798428	0.631067961165048	0.552011095700416	0.624214202561118
1689	0.635948210205636	0.646864686468647	0.551662858593552	0.609780947529292
1690	0.711664841182914	0.714012041598248	0.535303776683087	0.649574993145051
1691	0.654291794750532	0.643887443840151	0.543390872546701	0.621179815209666
1692	0.688403958386196	0.692971327074347	0.603146409540726	0.642348754448399
1693	0.711768851303735	0.723044397463002	0.570589617101245	0.648013167176111
1694	0.64127358490566	0.615892478189106	0.5538788021693	0.609352857817666
1695	0.727414330218069	0.70846313603323	0.558151609553479	0.666580041580042
1696	0.674709054782855	0.70005675368899	0.572360953461975	0.642451759364359
1697	0.644145227218081	0.681654243808608	0.517912959846117	0.595949855351977
1698	0.68870523415978	0.659238858287431	0.534301452178267	0.675181567743551
1699	0.616727462219906	0.639656070870245	0.513027618551329	0.644867118290776
1700	0.697948717948718	0.694102564102564	0.585128205128205	0.63087593115849
1701	0.64647577092511	0.620148637489678	0.527112579135701	0.575648812810602
1702	0.652777777777778	0.642361111111111	0.534188034188034	0.623258306538049
1703	0.666923076923077	0.689566777749295	0.562419892335299	0.635710620831196
1704	0.702266215160198	0.69765625	0.566927083333333	0.632663709887816
1705	0.676791096684442	0.624159517737074	0.496638070948296	0.640621377231625
1706	0.687923675621391	0.700803212851406	0.510291164658635	0.598593318261743
1707	0.631221104161001	0.635300516725592	0.519717160728855	0.630155695165255
1708	0.601909039865244	0.61734980348119	0.557271195957327	0.58150646430579
1709	0.680953527570431	0.709848302431977	0.551649410065013	0.632073200096316
1710	0.590271281571562	0.585594013096352	0.538353601496726	0.593025977065294
1711	0.692117550123592	0.677561109585279	0.553968689920352	0.662084135276327
1712	0.626592541116516	0.634637647603612	0.48529752257467	0.568482039397451
1713	0.677377892030848	0.673778920308483	0.504113110539846	0.620236869207003
1714	0.691351762617296	0.695155972609688	0.577732690844535	0.63052310817674
1715	0.615403482953152	0.634134379597842	0.539970573810692	0.596409247417609
1716	0.605699481865285	0.590779590779591	0.502719502719503	0.566130705394191
1717	0.644422059934525	0.652228657768824	0.547720977083858	0.610802624936901
1718	0.683688286544046	0.674491771539206	0.537996127783156	0.623093681917211
1719	0.668397818748377	0.661646325629707	0.471825499870164	0.636505460218409
1720	0.639947437582129	0.64004203888597	0.547556489753022	0.542260961436873
1721	0.668587896253602	0.660817181770561	0.591932949188057	0.651443569553806
1722	0.711910602343963	0.718528610354223	0.589373297002725	0.647476125511596
1723	0.67331173685522	0.656117617742337	0.529030650386245	0.606
1724	0.697652582159624	0.690845070422535	0.534741784037559	0.67261625176139
1725	0.654901025518722	0.651085141903172	0.532315764369187	0.611601814275483
1726	0.666666666666667	0.679879715691635	0.524603608529251	0.619633579436697
1727	0.716689718764408	0.70308898109728	0.472106961733518	0.593995381062356
1728	0.584845005740528	0.603535353535353	0.525252525252525	0.561290322580645
1729	0.671579464505036	0.663310412573674	0.596267190569745	0.636341283501352
1730	0.706753703238765	0.673612854632187	0.512176751192568	0.611557788944724
1731	0.685489635453896	0.679532999761735	0.579223254705742	0.664282308059132
1732	0.66783872480075	0.667213498945395	0.521677993906726	0.616396523373268
1733	0.630078223568004	0.599243379571248	0.511475409836066	0.561789234268385
1734	0.653113382899628	0.660780669144981	0.592704460966543	0.612805587892899
1735	0.70903165735568	0.710661080074488	0.516294227188082	0.627154168607359
1736	0.665220719571319	0.662669048226588	0.614952794080122	0.622063329928499
1737	0.694175960346964	0.660966542750929	0.541016109045849	0.66699727250186
1738	0.681292059219381	0.671601615074024	0.576850605652759	0.619983840560194
1739	0.716156126482213	0.708323042726599	0.542356137317856	0.642045454545454
1740	0.680119238706719	0.681265764732859	0.532217381334556	0.633608815426997
1741	0.630148500980667	0.650420168067227	0.552100840336134	0.607804604154969
1742	0.651867328284147	0.666579634464752	0.483289817232376	0.590754766257508
1743	0.658847526772055	0.68179500254972	0.53212646608873	0.630451415455241
1744	0.652317880794702	0.651044319918492	0.537952114111055	0.612088752869166
1745	0.629132488192891	0.625590062111801	0.52	0.585778219791149
1746	0.643489932885906	0.606979865771812	0.49261744966443	0.632428072062382
1747	0.698366701791359	0.671232876712329	0.526080084299262	0.63030303030303
1748	0.65979912438836	0.678599021375225	0.544939479783672	0.639103554868624
1749	0.718425950545068	0.720967313313845	0.538931703428116	0.63225119744545
1750	0.662112710417175	0.674554769455965	0.494510856306416	0.611911154503295
1751	0.636321195144725	0.650093370681606	0.540616246498599	0.615564932020628
1752	0.646982980917999	0.641918020108275	0.51533900489817	0.619354838709677
1753	0.685067412872043	0.696006105316713	0.560417196642076	0.665902724726254
1754	0.699233242641603	0.670789018055899	0.5204056393767	0.651312530955919
1755	0.601635514018692	0.61536214953271	0.519567757009346	0.561182669789227
1756	0.694174757281553	0.706182933060807	0.571027082268779	0.635038363171356
1757	0.649646683382722	0.625028493275587	0.489856393891042	0.582287149052728
1758	0.663131313131313	0.642009593536986	0.537490532693764	0.613768666160466
1759	0.718437351119581	0.728203906622201	0.581943782753692	0.688512869399428
1760	0.649276085871193	0.607338991512731	0.539940089865202	0.59264816204051
1761	0.652440462155152	0.663602074493164	0.557284299858557	0.646933962264151
1762	0.642137096774194	0.63054435483871	0.510332661290323	0.594334850784016
1763	0.712770970782281	0.697055359246172	0.580918727915194	0.675388967468175
1764	0.6475	0.662777777777778	0.560277777777778	0.582197496522948
1765	0.668376506796615	0.684534496024622	0.539625545011541	0.624004112053457
1766	0.605205008593175	0.6123250675178	0.543825190277437	0.604519774011299
1767	0.676613294517225	0.696021348859777	0.538816108685104	0.628918590522479
1768	0.704831404126824	0.696931589537223	0.532444668008048	0.662726358148893
1769	0.676170607324988	0.689151599443672	0.57185906351414	0.625435135762358
1770	0.672542864042502	0.668679063028254	0.559285196812364	0.620048309178744
1771	0.647772334966177	0.639841380919058	0.488220200606485	0.618203033838973
1772	0.661430575035063	0.663113604488079	0.534642356241234	0.61376404494382
1773	0.666019417475728	0.655339805825243	0.49126213592233	0.6318347509113
1774	0.679579148732664	0.680535628885701	0.522955523672884	0.598610112628804
1775	0.634397528321318	0.624356333676622	0.49124613800206	0.577898550724638
1776	0.695526374360116	0.674604941019363	0.567549521477854	0.616139099420419
1777	0.594569929272188	0.585215605749487	0.516997490303445	0.554514285714286
1778	0.594573643410853	0.602842377260982	0.538501291989664	0.566727131381187
1779	0.687380952380952	0.676190476190476	0.509285714285714	0.646974749880896
1780	0.635703165542294	0.645303580695382	0.541515308770109	0.605776736924278
1781	0.667963052989791	0.665532328633933	0.478852698104035	0.613083657587549
1782	0.660397074190178	0.662486938349007	0.484587251828631	0.644984326018809
1783	0.675311964766332	0.672375825789087	0.522143381453389	0.616760597892673
1784	0.683046110852352	0.699580810433163	0.57918025151374	0.636512007460947
1785	0.649356952196069	0.668527056539675	0.54307206988595	0.655666100461053
1786	0.650398150526586	0.669663498587208	0.498587207808888	0.633933161953728
1787	0.658016443987667	0.646288209606987	0.553557667608528	0.59305912596401
1788	0.651044196211753	0.668285575522098	0.531083050024284	0.588964511424404
1789	0.651781472684085	0.648693586698337	0.6	0.611534795042898
1790	0.674261392088132	0.658408408408408	0.565815815815816	0.562295494588472
1791	0.665911379657603	0.687562940584089	0.557150050352467	0.66372351160444
1792	0.679225806451613	0.681032258064516	0.58141935483871	0.651859504132231
1793	0.712392829306313	0.736623376623377	0.55948051948052	0.648999740192258
1794	0.709047744658401	0.753099446056449	0.557900290160907	0.66077552097072
1795	0.64262212098203	0.644646924829157	0.56795747911921	0.593362047124398
1796	0.676333251413124	0.66699434750553	0.546817399852544	0.63265306122449
1797	0.67085798816568	0.673816568047337	0.556952662721893	0.625709351097952
1798	0.696382123433436	0.679432624113475	0.525768321513002	0.634192480491842
1799	0.646087580760948	0.652787748265135	0.594161282603494	0.604456157163392
1800	0.62984693877551	0.634438775510204	0.504591836734694	0.57161092672964
1801	0.717673489765352	0.72591113330005	0.539440838741887	0.611013767209011
1802	0.704247104247104	0.700900900900901	0.490862290862291	0.593403761917032
1803	0.623773937412424	0.652498832321345	0.531527323680523	0.562031835205993
1804	0.719969000258331	0.719452337897184	0.542237148023767	0.664426059979317
1805	0.707344008834898	0.712117030085564	0.527463428098261	0.650912106135987
1806	0.646651270207852	0.638696433153708	0.541185527328714	0.618410902545642
1807	0.642735871937909	0.648884578079534	0.585596508244423	0.63097839281379
1808	0.700547302580141	0.705054715997916	0.530484627410109	0.645893089960887
1809	0.647654320987654	0.685185185185185	0.595308641975309	0.629080118694362
1810	0.655941878567722	0.694343539180073	0.533731188375714	0.611212042564236
1811	0.644174643941163	0.637403689003035	0.538174176978753	0.582824964805256
1812	0.671832718327183	0.644280442804428	0.504059040590406	0.610741561961074
1813	0.647922998986829	0.643363728470111	0.547112462006079	0.615462610899873
1814	0.642190569744597	0.62573673870334	0.612721021611002	0.619223205506391
1815	0.712683578104139	0.725500667556742	0.587449933244326	0.683760683760684
1816	0.602478314745973	0.602675253901412	0.523408471637354	0.556163021868787
1817	0.616566814274551	0.646614583333333	0.457552083333333	0.570645077043615
1818	0.69025	0.6665	0.5495	0.623340846481342
1819	0.638379942140791	0.646335583413693	0.473481195756991	0.602122015915119
1820	0.648829431438127	0.674629718107979	0.544672718585762	0.664994026284349
1821	0.653921568627451	0.651225490196078	0.555637254901961	0.62156862745098
1822	0.642501962836954	0.599842973043706	0.513478147081916	0.587247441616374
1823	0.657780815675552	0.658542141230068	0.52369020501139	0.575336220651926
1824	0.736453828542356	0.704909692190282	0.51589926227423	0.672773536895674
1825	0.649391856160762	0.636700158646219	0.506081438392385	0.600688012701773
1826	0.710018503832937	0.675389902194026	0.572032778218345	0.691005291005291
1827	0.614995178399228	0.607616293082671	0.500120510966498	0.54635441815548
1828	0.618081180811808	0.608592514496574	0.51396942540854	0.569620253164557
1829	0.620307382212144	0.614260519022424	0.523809523809524	0.592741935483871
1830	0.66578631452581	0.658343337334934	0.529651860744298	0.600768676435263
1831	0.69261576971214	0.713642052565707	0.535919899874844	0.641944374843398
1832	0.659678736727471	0.665668390961067	0.522733460386605	0.609915554344865
1833	0.642378990731205	0.634749034749035	0.555469755469756	0.62902810002578
1834	0.612593936252915	0.622959315884944	0.552733868877948	0.575097276264592
1835	0.654427645788337	0.676295896328294	0.511069114470842	0.603462266702732
1836	0.712124908514272	0.715296413759454	0.597462795803855	0.658935546875
1837	0.655073159030943	0.646917726073399	0.463420484528664	0.567300746448351
1838	0.662560257096947	0.652919121585431	0.524370648098554	0.593020134228188
1839	0.708467045174031	0.694149592693162	0.489015058010368	0.652592592592593
1840	0.624078624078624	0.586240786240786	0.528992628992629	0.553013530135301
1841	0.624577226606539	0.617361894024803	0.495152198421646	0.601670051907019
1842	0.666331658291457	0.668341708542714	0.509547738693467	0.647044025157233
1843	0.678256487780297	0.699672461577224	0.517762660619803	0.590221774193548
1844	0.631014768937589	0.64459266317294	0.545736064792758	0.603620771796093
1845	0.660068259385665	0.675312855517634	0.643686006825939	0.672818409660515
1846	0.669329073482428	0.631987223362993	0.491672370522473	0.626112759643917
1847	0.635814889336016	0.622484909456741	0.512575452716298	0.608618951612903
1848	0.715784337643328	0.718292682926829	0.537560975609756	0.6474609375
1849	0.643231649189704	0.654909437559581	0.525977121067684	0.623419985690436
1850	0.715700483091787	0.709420289855073	0.544444444444444	0.663122281295312
1851	0.669718471046006	0.685354691075515	0.570022883295194	0.610716739180215
1852	0.686143572621035	0.687649022412971	0.571530758226037	0.6134734830387
1853	0.658820551759048	0.667172867628449	0.479878511769172	0.61790060851927
1854	0.709941221569129	0.693074367492972	0.543317147968311	0.644007155635063
1855	0.622368421052632	0.632894736842105	0.588684210526316	0.620126448893572
1856	0.586491363753545	0.580819798917247	0.48646558391338	0.532409827496079
1857	0.667936024371668	0.681645087585682	0.524752475247525	0.612312388705164
1858	0.669075890552401	0.671915332989159	0.570211667527104	0.651421188630491
1859	0.660645161290323	0.64	0.516129032258065	0.59467149508536
1860	0.669474221541603	0.666411434405309	0.573762123532415	0.64492197492965
1861	0.674459089778662	0.682666003481721	0.524496393931858	0.632810555140652
1862	0.625956022944551	0.647227533460803	0.540391969407266	0.580590920009608
1863	0.691438191438191	0.68999518999519	0.533429533429533	0.634193392814082
1864	0.617145899893504	0.6395101171459	0.539669861554846	0.585443881631565
1865	0.695674300254453	0.700763358778626	0.571501272264631	0.617107942973523
1866	0.702483527622909	0.704510897110998	0.56158134820071	0.656265854895992
1867	0.732156760965482	0.712172333246821	0.534388787957436	0.692727272727273
1868	0.700255754475703	0.682097186700767	0.560358056265985	0.678772378516624
1869	0.697950923349355	0.710093599797622	0.589425752592967	0.648209296418593
1870	0.642990654205608	0.643524699599466	0.479305740987984	0.60668449197861
1871	0.71125	0.723569107723069	0.613096725818545	0.68192048012003
1872	0.687468160978095	0.688487009679063	0.535404992358635	0.615247322794493
1873	0.687309080810886	0.68425437378506	0.53124132185504	0.637273991655077
1874	0.680262199563001	0.663753338188881	0.552075746540422	0.684978123480797
1875	0.625730994152047	0.61041722030295	0.563646027106033	0.592780748663102
1876	0.62005076142132	0.614564831261101	0.55874143618371	0.575140091696383
1877	0.648903560481019	0.634755953784485	0.498231549162933	0.614403778040142
1878	0.676835853131749	0.681425485961123	0.562095032397408	0.633441383036197
1879	0.657655381505811	0.642748863062153	0.570237493683679	0.613313008130081
1880	0.701586502140519	0.686225132208512	0.537899773356837	0.666498613561886
1881	0.707063008130081	0.665481330962662	0.467868935737872	0.666242686339354
1882	0.693358906736994	0.696235914648765	0.571086070486694	0.6321094312455
1883	0.718727228564489	0.710296260320544	0.520155415250121	0.659300631374454
1884	0.636578947368421	0.657631578947368	0.539210526315789	0.611476704395894
1885	0.672831466527742	0.683771815576973	0.545454545454546	0.615805946791862
1886	0.661390762843799	0.674883238194084	0.540736896730669	0.590649350649351
1887	0.628263052208835	0.613453815261044	0.470883534136546	0.623772349534122
1888	0.675258973741267	0.66514092989641	0.506624909660323	0.632657983598649
1889	0.685340314136126	0.68646951059932	0.532321381837215	0.627291775798848
1890	0.673890608875129	0.630288957688338	0.505675954592363	0.601033591731266
1891	0.688386631401779	0.682375571050733	0.547727819187305	0.657445273033438
1892	0.670355120946989	0.668811116829645	0.531909418425116	0.639711563224311
1893	0.655825864276569	0.63764404609475	0.506530089628681	0.58722421754746
1894	0.659402067616653	0.66247555183012	0.513271863649064	0.675055928411633
1895	0.588508557457213	0.591442542787286	0.557701711491443	0.572931962799804
1896	0.645975802209364	0.648698396003155	0.509334735734946	0.631648235913639
1897	0.663579474342929	0.661161161161161	0.5497997997998	0.669086357947434
1898	0.661697523443135	0.682375571050733	0.533301274344794	0.637806637806638
1899	0.666350261034646	0.685571903179877	0.587090650213574	0.627586206896552
1900	0.633269806697523	0.62401306833651	0.507759324802614	0.62537517053206
1901	0.66373840897999	0.67227916056613	0.538067349926794	0.629484989016353
1902	0.7074203187251	0.697958167330677	0.515687250996016	0.643428285857071
1903	0.657601115760112	0.637145513714551	0.582054858205486	0.672477917247792
1904	0.661768368617684	0.688169364881694	0.538978829389788	0.624719101123596
1905	0.655455712451861	0.664698331193838	0.567137355584082	0.627492130115425
1906	0.701367781155015	0.704660587639311	0.534447821681864	0.641825095057034
1907	0.596704689480355	0.614195183776933	0.494550063371356	0.594423320659062
1908	0.665227330454661	0.67877094972067	0.564753682072118	0.631645891630628
1909	0.654620422022799	0.655030303030303	0.479272727272727	0.596699830138316
1910	0.664436438497169	0.663493696938513	0.550038590172369	0.601649059520742
1911	0.650076962544895	0.644358974358974	0.543846153846154	0.622564102564103
1912	0.636409480584972	0.651625913788757	0.555835644063524	0.595599393019727
1913	0.679207920792079	0.669306930693069	0.485891089108911	0.612006946167204
1914	0.692954784437434	0.703995793901157	0.584910620399579	0.658863755917938
1915	0.661090909090909	0.677333333333333	0.523636363636364	0.664240659873848
1916	0.671945701357466	0.658456898718271	0.548881628549887	0.638511814982403
1917	0.700915564598169	0.669463513857107	0.500635647088736	0.638075846271316
1918	0.672401081346768	0.665274023101499	0.589825509953306	0.646464646464646
1919	0.660227835562159	0.642149578999505	0.451708766716196	0.547034003474808
1920	0.668558163528501	0.667010575187	0.554552489037916	0.651960784313726
1921	0.6777633289987	0.696488946684005	0.506631989596879	0.644270833333333
1922	0.644355909694555	0.652855245683931	0.549269588313413	0.616998671978752
1923	0.637503012774162	0.617590361445783	0.499036144578313	0.578909266409266
1924	0.659007577609386	0.674651674407235	0.557809826448301	0.598627787307033
1925	0.69308799245105	0.68341589997641	0.571361170087285	0.639952718676123
1926	0.677775055133546	0.680225434942416	0.518255329576084	0.632849051957646
1927	0.655133614627285	0.652320675105485	0.583684950773558	0.643098591549296
1928	0.644927536231884	0.635024154589372	0.485507246376812	0.609632139399806
1929	0.694997447677386	0.676448073488135	0.491451900995152	0.621103730199285
1930	0.648119526017517	0.624678001030397	0.57521895929933	0.616653776746584
1931	0.682739861523244	0.690405539070228	0.542532146389713	0.636071251855517
1932	0.636138613861386	0.678960396039604	0.503465346534653	0.606602134524696
1933	0.654969382948658	0.679463024022609	0.531559114460669	0.655830388692579
1934	0.688774193548387	0.676903225806452	0.557161290322581	0.628815312984997
1935	0.656380112662258	0.65809453832966	0.545432280186138	0.66086743445234
1936	0.614116434827409	0.631985578161216	0.593870718516611	0.598193548387097
1937	0.619154228855721	0.631094527363184	0.480597014925373	0.595718197659945
1938	0.684342799698417	0.662311557788945	0.569346733668342	0.623899371069182
1939	0.718122372723027	0.717188229799159	0.535030359645026	0.686068256194483
1940	0.620211693548387	0.632560483870968	0.570564516129032	0.568869828456105
1941	0.694603009859886	0.703425012973534	0.565386611312922	0.671428571428571
1942	0.628205128205128	0.613507517870348	0.50184865664284	0.555528134254689
1943	0.66601514781334	0.646800195407914	0.536150464093796	0.638318670576735
1944	0.676484560570071	0.673236760864403	0.56257421040133	0.618527315914489
1945	0.626182562004602	0.642382413087935	0.530163599182004	0.582352941176471
1946	0.650445675740785	0.639778473392728	0.536238863472189	0.599614085865895
1947	0.655889145496536	0.634957284691757	0.506580466404987	0.599769053117783
1948	0.680766161213089	0.660814046288907	0.531790369779197	0.69185737094199
1949	0.695355880868248	0.704442200908632	0.525996971226653	0.645854398382204
1950	0.606488434965455	0.626614598978672	0.456893962150796	0.617257967528563
1951	0.6839481555334	0.692000996760528	0.591328183403937	0.650124688279302
1952	0.66797161732322	0.694641546366528	0.506483973574749	0.630173891746265
1953	0.640672016048144	0.628385155466399	0.537111334002006	0.579884625031352
1954	0.619586614173228	0.596702755905512	0.511072834645669	0.560246913580247
1955	0.700890518596124	0.705943964388583	0.590730557737628	0.67479035639413
1956	0.578537320934908	0.572505654687107	0.510932395074139	0.532140156289387
1957	0.632457647925362	0.65725509452492	0.555610115394058	0.57960687960688
1958	0.677879961277832	0.667715392061956	0.522507260406583	0.638787878787879
1959	0.622966978807294	0.660916707737802	0.513553474618038	0.589034329464065
1960	0.684453565931247	0.682482687868684	0.561426006668377	0.578554898431473
1961	0.614795918367347	0.633928571428572	0.57984693877551	0.587528750319448
1962	0.660508701472557	0.664079229122056	0.522751605995717	0.607984994640943
1963	0.660194174757282	0.656106285130301	0.558252427184466	0.606317411402157
1964	0.659398496240602	0.683458646616541	0.542355889724311	0.653547254951116
1965	0.59727047146402	0.591168444554701	0.542545274125527	0.601539225422046
1966	0.672913117546848	0.665693430656934	0.600486618004866	0.641831020209399
1967	0.663768928771733	0.661340061676479	0.535463975329408	0.61257720381808
1968	0.660090702947846	0.664248469734754	0.522557243255498	0.582180911357969
1969	0.673509769972792	0.672025723472669	0.56047489488004	0.611568187484418
1970	0.649588053553038	0.650360453141092	0.556642636457261	0.605358062854199
1971	0.621184919210054	0.645897435897436	0.564358974358974	0.584915341200616
1972	0.665110565110565	0.678869778869779	0.548157248157248	0.614113002714039
1973	0.67017183893306	0.655039753783021	0.521415747627597	0.652720739219713
1974	0.66146934460888	0.664376321353066	0.607293868921776	0.625594923320994
1975	0.645858058390695	0.645704793545325	0.504508780256289	0.601140955550273
1976	0.671160327395282	0.692344727973038	0.541887337506018	0.619300361881785
1977	0.669900434005616	0.657901455195303	0.520806739851927	0.609856262833676
1978	0.672484848484848	0.641212121212121	0.487757575757576	0.60446493569522
1979	0.696539988655701	0.639818491208168	0.499716392512762	0.61656267725468
1980	0.685161938237509	0.691689681144866	0.571177504393673	0.605626726953027
1981	0.647218788627936	0.667820069204152	0.567968363816115	0.616621320801385
1982	0.678245436105477	0.700050709939148	0.543864097363083	0.603098019299137
1983	0.623799359658485	0.623265741728922	0.572038420490929	0.59663191659984
1984	0.728945322622441	0.719616480953615	0.568022803835191	0.64600622406639
1985	0.608903420523139	0.606388329979879	0.506790744466801	0.559300557526609
1986	0.648510242085661	0.652001862197393	0.529562383612663	0.596785464709993
1987	0.682473146450092	0.675923500130993	0.5079905685093	0.600052521008403
1988	0.642337662337662	0.652817450012984	0.610750454427421	0.616705698672912
1989	0.707193024945507	0.672559941874546	0.502542988617099	0.666828204506906
1990	0.621092817943212	0.658635496183206	0.533158396946565	0.60763723150358
1991	0.721443837568274	0.716999050332384	0.55650522317189	0.693295292439372
1992	0.707266614946987	0.702870442203258	0.530643910007758	0.64873254009312
1993	0.711990111248455	0.699876390605686	0.503337453646477	0.632178217821782
1994	0.610399590163934	0.635245901639344	0.563780737704918	0.606764781822876
1995	0.659761150377772	0.645137704118937	0.537899098220814	0.608780487804878
1996	0.673851255329228	0.671719564187589	0.600426338228328	0.637096774193548
1997	0.632569360675513	0.644632086851628	0.536067551266586	0.588803088803089
1998	0.69079939668175	0.669934640522876	0.51131221719457	0.621158690176322
1999	0.657002571896189	0.655833528173954	0.51461304652794	0.580154458226071
[truncated: 1 more rows]
