# Supplementary material for: Rotation survival forest for right censored data
Source: PeerJ. 2015 Jun 11;3:e1009. doi: 10.7717/peerj.1009 (PMC4465950; doi:10.7717/peerj.1009)
Supplement: Supplemental Information 3 [file peerj-03-1009-s003.csv]

	unlist.ci_rotsf.	unlist.ci_rsf.	unlist.ci_cox.	unlist.ci_gbm.
1	0.866666666666667	0.846376811594203	0.833333333333333	0.842028985507246
2	0.832095096582466	0.833580980683507	0.759286775631501	0.812778603268945
3	0.88388969521045	0.867924528301887	0.854862119013062	0.888243831640058
4	0.836986301369863	0.86027397260274	0.83013698630137	0.86027397260274
5	0.781183932346723	0.779069767441861	0.764270613107822	0.761099365750529
6	0.760319573901465	0.754993342210386	0.756324900133156	0.748335552596538
7	0.793032786885246	0.818647540983607	0.788934426229508	0.780737704918033
8	0.835400225479143	0.822998872604284	0.804960541149944	0.804960541149944
9	0.806329113924051	0.825316455696203	0.793670886075949	0.79873417721519
10	0.878359264497878	0.868458274398868	0.864214992927864	0.852899575671853
11	0.867796610169491	0.853107344632768	0.844067796610169	0.831638418079096
12	0.798530954879329	0.816369359916055	0.791185729275971	0.761804826862539
13	0.850837138508371	0.853881278538813	0.859969558599696	0.820395738203957
14	0.86562150055991	0.862262038073908	0.83538633818589	0.843225083986562
15	0.769025367156208	0.807743658210948	0.785046728971963	0.768716577540107
16	0.795530726256983	0.774301675977654	0.727374301675978	0.802234636871508
17	0.788908765652952	0.776386404293381	0.808586762075134	0.771019677996422
18	0.863829787234042	0.870921985815603	0.858156028368794	0.808510638297872
19	0.864583333333333	0.852864583333333	0.860677083333333	0.8359375
20	0.835674157303371	0.818820224719101	0.793539325842697	0.785112359550562
21	0.896	0.882666666666667	0.882666666666667	0.864
22	0.863013698630137	0.85678704856787	0.809464508094645	0.798256537982565
23	0.854383358098068	0.841010401188707	0.808320950965825	0.817236255572065
24	0.885126964933495	0.84764207980653	0.794437726723096	0.865779927448609
25	0.906295754026354	0.875549048316252	0.90190336749634	0.856515373352855
26	0.804475853945819	0.804475853945819	0.797408716136631	0.762073027090695
27	0.803548795944233	0.826362484157161	0.816223067173637	0.809885931558935
28	0.851968503937008	0.85511811023622	0.845669291338583	0.844094488188976
29	0.840286054827175	0.868891537544696	0.859356376638856	0.802145411203814
30	0.854523227383863	0.82640586797066	0.855745721271394	0.839853300733496
31	0.853793103448276	0.857931034482759	0.816551724137931	0.793103448275862
32	0.856225930680359	0.843388960205392	0.815147625160462	0.835686777920411
33	0.833333333333333	0.825699745547074	0.806615776081425	0.801526717557252
34	0.936708860759494	0.927215189873418	0.905063291139241	0.893987341772152
35	0.853211009174312	0.819571865443425	0.894495412844037	0.872894333843798
36	0.871252204585538	0.867724867724868	0.834215167548501	0.843033509700176
37	0.823795180722892	0.810240963855422	0.789156626506024	0.796686746987952
38	0.853900709219858	0.809929078014184	0.730496453900709	0.80709219858156
39	0.838879159369527	0.828371278458844	0.814360770577933	0.831873905429072
40	0.852287581699346	0.847058823529412	0.856209150326797	0.843137254901961
41	0.853437094682231	0.827496757457847	0.867704280155642	0.818417639429313
42	0.776053215077605	0.777161862527716	0.772727272727273	0.777161862527716
43	0.771312584573748	0.795669824086603	0.784844384303112	0.741542625169147
44	0.834666666666667	0.825333333333333	0.797333333333333	0.824
45	0.853864734299517	0.845410628019324	0.857487922705314	0.823671497584541
46	0.805269186712486	0.792668957617411	0.836197021764032	0.751431844215349
47	0.862453531598513	0.837670384138786	0.84634448574969	0.833952912019826
48	0.848013816925734	0.867012089810017	0.882556131260795	0.839378238341969
49	0.835958005249344	0.841207349081365	0.84251968503937	0.849081364829396
50	0.794505494505494	0.798901098901099	0.782417582417582	0.793406593406593
51	0.811059907834101	0.781874039938556	0.814132104454685	0.797235023041475
52	0.846296296296296	0.848148148148148	0.801851851851852	0.805555555555556
53	0.868171021377672	0.839667458432304	0.781472684085511	0.834916864608076
54	0.874051593323217	0.863429438543247	0.851289833080425	0.852807283763278
55	0.825864276568502	0.813060179257362	0.788732394366197	0.781049935979514
56	0.807397959183674	0.798469387755102	0.799744897959184	0.776785714285714
57	0.819277108433735	0.864457831325301	0.870481927710843	0.83433734939759
58	0.801047120418848	0.819371727748691	0.819371727748691	0.802356020942408
59	0.891514500537057	0.901181525241676	0.902255639097744	0.851772287862513
60	0.783610755441741	0.810499359795135	0.801536491677337	0.752880921895006
61	0.894598155467721	0.862977602108037	0.845849802371542	0.859025032938076
62	0.826897470039947	0.817576564580559	0.762982689747004	0.794940079893475
63	0.790617848970252	0.781464530892448	0.755148741418764	0.763157894736842
64	0.898704358068316	0.890459363957597	0.895170789163722	0.869257950530035
65	0.840720221606648	0.840720221606648	0.811634349030471	0.814404432132964
66	0.840466926070039	0.850843060959793	0.831387808041505	0.815823605706874
67	0.862110311750599	0.878896882494005	0.798561151079137	0.844124700239808
68	0.844808743169399	0.836065573770492	0.827322404371585	0.862295081967213
69	0.826086956521739	0.85638998682477	0.836627140974967	0.789196310935441
70	0.839142091152815	0.828418230563003	0.820375335120643	0.839142091152815
71	0.886649874055416	0.886649874055416	0.837531486146096	0.863979848866499
72	0.793103448275862	0.810344827586207	0.788505747126437	0.791954022988506
73	0.915094339622642	0.897798742138365	0.864779874213837	0.838050314465409
74	0.863582443653618	0.848161328588375	0.848161328588375	0.851720047449585
75	0.876582278481013	0.860759493670886	0.841772151898734	0.833860759493671
76	0.795895096921323	0.785632839224629	0.777651083238312	0.784492588369441
77	0.85286783042394	0.841645885286783	0.850374064837905	0.836658354114713
78	0.800227014755959	0.824063564131669	0.790011350737798	0.788876276958002
79	0.84375	0.80859375	0.848958333333333	0.81640625
80	0.875586854460094	0.873239436619718	0.830985915492958	0.870892018779343
81	0.776456599286564	0.768133174791914	0.776456599286564	0.75952380952381
82	0.849474912485414	0.831971995332555	0.820303383897316	0.826137689614936
83	0.820023837902265	0.804529201430274	0.805721096543504	0.794994040524434
84	0.860429447852761	0.857361963190184	0.849693251533742	0.800307219662058
85	0.810017271157168	0.830742659758204	0.842832469775475	0.801381692573402
86	0.824827586206897	0.817931034482759	0.816551724137931	0.801379310344828
87	0.830230010952903	0.812705366922234	0.824753559693319	0.819277108433735
88	0.825462012320329	0.834702258726899	0.808008213552361	0.815195071868583
89	0.792978208232445	0.809927360774818	0.73728813559322	0.786924939467312
90	0.881401617250674	0.876010781671159	0.846361185983827	0.845013477088949
91	0.91653290529695	0.910112359550562	0.837881219903692	0.881219903691814
92	0.817655571635311	0.816208393632417	0.79739507959479	0.767004341534009
93	0.900243309002433	0.89051094890511	0.874695863746959	0.905109489051095
94	0.805797101449275	0.865217391304348	0.823188405797102	0.817391304347826
95	0.858477970627503	0.847797062750334	0.851802403204272	0.843791722296395
96	0.827330508474576	0.844279661016949	0.838983050847458	0.808262711864407
97	0.909413854351687	0.904085257548845	0.86145648312611	0.88809946714032
98	0.792592592592593	0.824691358024691	0.744444444444444	0.797530864197531
99	0.802224969097651	0.839307787391842	0.844252163164401	0.799752781211372
100	0.839732888146912	0.841402337228715	0.841402337228715	0.81636060100167
101	0.760617760617761	0.776061776061776	0.723938223938224	0.725338491295938
102	0.853293413173653	0.87125748502994	0.847305389221557	0.817365269461078
103	0.830313014827018	0.817133443163097	0.787479406919275	0.815485996705107
104	0.819714656290532	0.805447470817121	0.826199740596628	0.768831168831169
105	0.801298701298701	0.816883116883117	0.796103896103896	0.787012987012987
106	0.84812030075188	0.858646616541353	0.82406015037594	0.84812030075188
107	0.775577557755776	0.763476347634763	0.764576457645765	0.741474147414741
108	0.838235294117647	0.818627450980392	0.849673202614379	0.798690671031096
109	0.819567979669632	0.823379923761118	0.813214739517154	0.808132147395172
110	0.839838492597577	0.843876177658143	0.835800807537012	0.861372812920592
111	0.810062893081761	0.811320754716981	0.836477987421384	0.758490566037736
112	0.925655976676385	0.912536443148688	0.912536443148688	0.887755102040816
113	0.834733893557423	0.840336134453782	0.84733893557423	0.823529411764706
114	0.883241758241758	0.89010989010989	0.85989010989011	0.839285714285714
115	0.842751842751843	0.832923832923833	0.829238329238329	0.810810810810811
116	0.870794078061911	0.861372812920592	0.881561238223419	0.823687752355316
117	0.882694541231127	0.879210220673635	0.874564459930314	0.889663182346109
118	0.909774436090226	0.904761904761905	0.87719298245614	0.903508771929824
119	0.868146214099217	0.85509138381201	0.814621409921671	0.847258485639687
120	0.885976408912189	0.885976408912189	0.916120576671035	0.897771952817824
121	0.831091180866966	0.849028400597907	0.816143497757848	0.836826347305389
122	0.833860759493671	0.835443037974683	0.791139240506329	0.833860759493671
123	0.809015421115065	0.798339264531435	0.829181494661922	0.819691577698695
124	0.909495548961424	0.894658753709199	0.878338278931751	0.899109792284867
125	0.837868480725624	0.836734693877551	0.850340136054422	0.832199546485261
126	0.830907054871221	0.819708846584546	0.802911534154535	0.786995515695067
127	0.857651245551601	0.871886120996441	0.835112692763938	0.830367734282325
128	0.866587957497048	0.853600944510035	0.858323494687131	0.864226682408501
129	0.84393063583815	0.858381502890173	0.833815028901734	0.799132947976879
130	0.931129476584022	0.90633608815427	0.863636363636364	0.888429752066116
131	0.897894736842105	0.885263157894737	0.875789473684211	0.858947368421053
132	0.937414965986395	0.904761904761905	0.889795918367347	0.919727891156463
133	0.827645051194539	0.831058020477816	0.802047781569966	0.822525597269624
134	0.827205882352941	0.818627450980392	0.803921568627451	0.811274509803922
135	0.83984867591425	0.851197982345523	0.843631778058007	0.847414880201765
136	0.863363363363363	0.815315315315315	0.81981981981982	0.848348348348348
137	0.881395348837209	0.890697674418605	0.87906976744186	0.873255813953489
138	0.852554744525547	0.856934306569343	0.872992700729927	0.811678832116788
139	0.871621621621622	0.862162162162162	0.85	0.871621621621622
140	0.825561312607945	0.842832469775475	0.856649395509499	0.75993091537133
141	0.828358208955224	0.827114427860696	0.814676616915423	0.79726368159204
142	0.794041450777202	0.795336787564767	0.783678756476684	0.800518134715026
143	0.852140077821012	0.87029831387808	0.862516212710765	0.852140077821012
144	0.894871794871795	0.871794871794872	0.848717948717949	0.866666666666667
145	0.813099041533546	0.817891373801917	0.787539936102236	0.7888
146	0.881437125748503	0.90059880239521	0.893413173652695	0.853892215568862
147	0.798726114649681	0.779617834394905	0.805095541401274	0.792356687898089
148	0.818877551020408	0.838010204081633	0.798469387755102	0.790816326530612
149	0.85125	0.865	0.84625	0.82875
150	0.746478873239437	0.761843790012804	0.777208706786172	0.747759282970551
151	0.83133971291866	0.784688995215311	0.80622009569378	0.830143540669857
152	0.857777777777778	0.865185185185185	0.820740740740741	0.81037037037037
153	0.844903988183161	0.847858197932053	0.837518463810931	0.837518463810931
154	0.827541827541828	0.833976833976834	0.827541827541828	0.788931788931789
155	0.87551867219917	0.879668049792531	0.86030428769018	0.837725381414702
156	0.860072376357057	0.843184559710495	0.873341375150784	0.805790108564535
157	0.852803738317757	0.843457943925234	0.84696261682243	0.852631578947368
158	0.860169491525424	0.850282485875706	0.858757062146893	0.858757062146893
159	0.789954337899543	0.823439878234399	0.779299847792998	0.792998477929985
160	0.792161520190024	0.762470308788599	0.764845605700713	0.776722090261283
161	0.851351351351351	0.841216216216216	0.787162162162162	0.820945945945946
162	0.872282608695652	0.872282608695652	0.828804347826087	0.866847826086957
163	0.848816029143898	0.846994535519126	0.823315118397086	0.832422586520947
164	0.839607201309329	0.854337152209493	0.872340425531915	0.821311475409836
165	0.836408364083641	0.856088560885609	0.777367773677737	0.792127921279213
166	0.796153846153846	0.805128205128205	0.803846153846154	0.770218228498075
167	0.818390804597701	0.848275862068966	0.842528735632184	0.796551724137931
168	0.851251840942563	0.848306332842415	0.852724594992636	0.8379970544919
169	0.774886877828054	0.764705882352941	0.773755656108597	0.733031674208145
170	0.857647058823529	0.844705882352941	0.838823529411765	0.845882352941176
171	0.883084577114428	0.861940298507463	0.868159203980099	0.851990049751244
172	0.8	0.794011976047904	0.777245508982036	0.770059880239521
173	0.827667057444314	0.83704572098476	0.803048065650645	0.834701055099648
174	0.858747993579454	0.813804173354735	0.839486356340289	0.815409309791332
175	0.827995255041518	0.816132858837485	0.787663107947805	0.810201660735469
176	0.881048387096774	0.899193548387097	0.879032258064516	0.854545454545455
177	0.8203125	0.8015625	0.74375	0.8109375
178	0.805239179954442	0.80751708428246	0.813211845102506	0.817767653758542
179	0.819148936170213	0.802431610942249	0.814589665653495	0.835866261398176
180	0.881623449830891	0.878241262683202	0.856820744081172	0.851183765501691
181	0.79343365253078	0.78796169630643	0.786593707250342	0.781121751025992
182	0.855227882037534	0.857908847184987	0.844504021447721	0.829758713136729
183	0.75952380952381	0.78452380952381	0.79047619047619	0.753571428571428
184	0.823178016726404	0.814814814814815	0.812425328554361	0.801435406698565
185	0.837138508371385	0.831050228310502	0.829528158295282	0.809741248097412
186	0.89612188365651	0.851800554016621	0.833795013850415	0.818559556786704
187	0.872108843537415	0.857142857142857	0.889795918367347	0.812244897959184
188	0.862745098039216	0.866666666666667	0.811764705882353	0.854901960784314
189	0.795983086680761	0.8276955602537	0.808668076109937	0.789640591966173
190	0.813163481953291	0.809978768577495	0.825902335456476	0.773885350318471
191	0.83989834815756	0.810673443456163	0.754764930114358	0.785260482846252
192	0.840228245363766	0.867332382310984	0.828815977175464	0.817403708987161
193	0.804580152671756	0.812213740458015	0.774045801526718	0.752671755725191
194	0.897569444444444	0.859375	0.873263888888889	0.885416666666667
195	0.79835390946502	0.762688614540466	0.66803840877915	0.786008230452675
196	0.829436038514443	0.826685006877579	0.815680880330124	0.833562585969739
197	0.859452736318408	0.868159203980099	0.855721393034826	0.83955223880597
198	0.845671267252196	0.826850690087829	0.81555834378921	0.780426599749059
199	0.853550295857988	0.818047337278107	0.829881656804734	0.803254437869823
200	0.749568221070812	0.753022452504318	0.746113989637306	0.718480138169257
201	0.88558352402746	0.879862700228833	0.881006864988558	0.863844393592677
202	0.872687704026115	0.848748639825898	0.862894450489663	0.837867247007617
203	0.776750330250991	0.809775429326288	0.795244385733157	0.743725231175694
204	0.876803551609323	0.86015538290788	0.859045504994451	0.850166481687014
205	0.8727959697733	0.857682619647355	0.816120906801007	0.841309823677582
206	0.816939890710383	0.827868852459016	0.819672131147541	0.799180327868852
207	0.774557165861514	0.766505636070853	0.774557165861514	0.740740740740741
208	0.892682926829268	0.879674796747967	0.884552845528455	0.871544715447155
209	0.849865951742627	0.844504021447721	0.839142091152815	0.827077747989276
210	0.85240464344942	0.839137645107794	0.829187396351575	0.794361525704809
211	0.863235294117647	0.832352941176471	0.820588235294118	0.811764705882353
212	0.802614379084967	0.802614379084967	0.764705882352941	0.776470588235294
213	0.88646288209607	0.885007278020378	0.863173216885007	0.88646288209607
214	0.840314136125654	0.844240837696335	0.795811518324607	0.81544502617801
215	0.808259587020649	0.803834808259587	0.836283185840708	0.753323485967504
216	0.78804347826087	0.771739130434783	0.829710144927536	0.784420289855072
217	0.792607802874743	0.80082135523614	0.798767967145791	0.731006160164271
218	0.807228915662651	0.788487282463186	0.78045515394913	0.788487282463186
219	0.81807372175981	0.820451843043995	0.824019024970273	0.795481569560048
220	0.834378920953576	0.810539523212045	0.801756587202008	0.796737766624843
221	0.863684771033014	0.839190628328009	0.861554845580405	0.837060702875399
222	0.815047021943574	0.826541274817137	0.829676071055381	0.791013584117032
223	0.815508021390374	0.827540106951872	0.820855614973262	0.766042780748663
224	0.857687420584498	0.843710292249047	0.837357052096569	0.811944091486658
225	0.865753424657534	0.868493150684932	0.883561643835616	0.782191780821918
226	0.895174708818636	0.91846921797005	0.84026622296173	0.883527454242928
227	0.806213017751479	0.800295857988166	0.795857988165681	0.782544378698225
228	0.85894495412844	0.854357798165138	0.799311926605505	0.814220183486238
229	0.887012987012987	0.880519480519481	0.862337662337662	0.862337662337662
230	0.790140845070423	0.784507042253521	0.791549295774648	0.759154929577465
231	0.906077348066298	0.87292817679558	0.882596685082873	0.820441988950276
232	0.780453257790368	0.746458923512748	0.742209631728045	0.723796033994334
233	0.794270833333333	0.7890625	0.747395833333333	0.768229166666667
234	0.877708978328173	0.868421052631579	0.868421052631579	0.873065015479876
235	0.895377128953771	0.869829683698297	0.828467153284672	0.866180048661801
236	0.801360544217687	0.83265306122449	0.802721088435374	0.791836734693878
237	0.776595744680851	0.776595744680851	0.795744680851064	0.736170212765958
238	0.821612349914237	0.849056603773585	0.831903945111492	0.79073756432247
239	0.842776203966006	0.848441926345609	0.848441926345609	0.807365439093484
240	0.790760869565217	0.78804347826087	0.737771739130435	0.737771739130435
241	0.812332439678284	0.812332439678284	0.806970509383378	0.806970509383378
242	0.842242503259452	0.842242503259452	0.777053455019557	0.808093994778068
243	0.861778846153846	0.871394230769231	0.822115384615385	0.847355769230769
244	0.827004219409283	0.832630098452883	0.843881856540084	0.786216596343179
245	0.768472906403941	0.795566502463054	0.788177339901478	0.693349753694581
246	0.8274231678487	0.8274231678487	0.799054373522459	0.782505910165485
247	0.812233285917496	0.812233285917496	0.802275960170697	0.769559032716927
248	0.898389095415118	0.883519206939281	0.862453531598513	0.85997521685254
249	0.90253164556962	0.889873417721519	0.870886075949367	0.854430379746835
250	0.877310924369748	0.872268907563025	0.86218487394958	0.820168067226891
251	0.825373134328358	0.832835820895522	0.844776119402985	0.844776119402985
252	0.90418118466899	0.881533101045296	0.900696864111498	0.869337979094077
253	0.857541899441341	0.850558659217877	0.815642458100559	0.79608938547486
254	0.804210526315789	0.814736842105263	0.856842105263158	0.797894736842105
255	0.901910828025478	0.89171974522293	0.876433121019108	0.859872611464968
256	0.825878594249201	0.86741214057508	0.854632587859425	0.81629392971246
257	0.848263254113346	0.857404021937843	0.864716636197441	0.826325411334552
258	0.779156327543424	0.813895781637717	0.8287841191067	0.760545905707196
259	0.854406130268199	0.864623243933589	0.842911877394636	0.824808184143223
260	0.847772277227723	0.827970297029703	0.778465346534653	0.815594059405941
261	0.822222222222222	0.83921568627451	0.877124183006536	0.81544502617801
262	0.851485148514852	0.862623762376238	0.856435643564357	0.820544554455445
263	0.788203753351207	0.766756032171582	0.802949061662198	0.762734584450402
264	0.862994350282486	0.86864406779661	0.8545197740113	0.790960451977401
265	0.855572998430141	0.868131868131868	0.828885400313972	0.836734693877551
266	0.877245508982036	0.880239520958084	0.880239520958084	0.820359281437126
267	0.80952380952381	0.816137566137566	0.822751322751323	0.765873015873016
268	0.876265466816648	0.885264341957255	0.844769403824522	0.871766029246344
269	0.810513447432763	0.806845965770171	0.786063569682152	0.797066014669927
270	0.883426966292135	0.844101123595506	0.873595505617977	0.866573033707865
271	0.824691358024691	0.811111111111111	0.844444444444444	0.814814814814815
272	0.825278810408922	0.840148698884758	0.795539033457249	0.796778190830235
273	0.891637220259128	0.871613663133098	0.868080094228504	0.868080094228504
274	0.910764872521246	0.875354107648725	0.831444759206799	0.862606232294618
275	0.824053452115813	0.815144766146993	0.850779510022272	0.775055679287305
276	0.878571428571429	0.897142857142857	0.925714285714286	0.854285714285714
277	0.853887399463807	0.845844504021448	0.841823056300268	0.796246648793566
278	0.856950067476383	0.892037786774629	0.890688259109312	0.844804318488529
279	0.862569832402235	0.832402234636872	0.859217877094972	0.837988826815642
280	0.870264064293915	0.87256027554535	0.856486796785304	0.845005740528129
281	0.85614849187935	0.866589327146172	0.824825986078886	0.845707656612529
282	0.83758389261745	0.808053691275168	0.793288590604027	0.767785234899329
283	0.833333333333333	0.855889724310777	0.830827067669173	0.803258145363409
284	0.881028938906752	0.879421221864952	0.863344051446945	0.855305466237942
285	0.863131935881628	0.876695437731196	0.839704069050555	0.849568434032059
286	0.728715728715729	0.74025974025974	0.74025974025974	0.734487734487735
287	0.87874659400545	0.839237057220709	0.836512261580381	0.833787465940054
288	0.819322459222083	0.829360100376412	0.776662484316186	0.814303638644919
289	0.805555555555556	0.841503267973856	0.84640522875817	0.781045751633987
290	0.849645390070922	0.839716312056738	0.795744680851064	0.84113475177305
291	0.781357882623705	0.814729574223245	0.78596087456847	0.780207134637514
292	0.803185437997725	0.796359499431172	0.76905574516496	0.745164960182025
293	0.816622691292876	0.794195250659631	0.788918205804749	0.79155672823219
294	0.843312101910828	0.861146496815287	0.867515923566879	0.850955414012739
295	0.840909090909091	0.837809917355372	0.819214876033058	0.805584281282316
296	0.885630498533724	0.909090909090909	0.868035190615836	0.881231671554252
297	0.751445086705202	0.76878612716763	0.777456647398844	0.771676300578035
298	0.779761904761905	0.803571428571428	0.830357142857143	0.796130952380952
299	0.803548795944233	0.799746514575412	0.769328263624842	0.741444866920152
300	0.795665634674923	0.76625386996904	0.747678018575851	0.75077399380805
301	0.882644628099174	0.871074380165289	0.894214876033058	0.877685950413223
302	0.831858407079646	0.836915297092288	0.834386852085967	0.807838179519595
303	0.844621513944223	0.820717131474104	0.794156706507304	0.772908366533865
304	0.82532751091703	0.812227074235808	0.820960698689956	0.801310043668122
305	0.851376146788991	0.830275229357798	0.820183486238532	0.804587155963303
306	0.838137472283814	0.844789356984479	0.862527716186253	0.75609756097561
307	0.831081081081081	0.816216216216216	0.771621621621622	0.8
308	0.817808219178082	0.827397260273973	0.778082191780822	0.808219178082192
309	0.72539489671932	0.726609963547995	0.737545565006075	0.731470230862697
310	0.802739726027397	0.849315068493151	0.827397260273973	0.849315068493151
311	0.852459016393443	0.828614008941878	0.770491803278689	0.782414307004471
312	0.734513274336283	0.787610619469027	0.812895069532238	0.710493046776233
313	0.901287553648069	0.901287553648069	0.862660944206009	0.896995708154506
314	0.78992628992629	0.818181818181818	0.778869778869779	0.793611793611794
315	0.837019790454016	0.860302677532014	0.809080325960419	0.812572759022119
316	0.88641975308642	0.874074074074074	0.849382716049383	0.882716049382716
317	0.86698717948718	0.873397435897436	0.875	0.834935897435897
318	0.912230215827338	0.900719424460432	0.869064748201439	0.886330935251799
319	0.797043010752688	0.782258064516129	0.779569892473118	0.780913978494624
320	0.822646657571623	0.815825375170532	0.804911323328786	0.788540245566166
321	0.814598540145985	0.795620437956204	0.848175182481752	0.772262773722628
322	0.845686512758202	0.825030376670717	0.816524908869988	0.784933171324423
323	0.896551724137931	0.878671775223499	0.88250319284802	0.885057471264368
324	0.901960784313726	0.884135472370766	0.903743315508021	0.843137254901961
325	0.761538461538461	0.766666666666667	0.753846153846154	0.753846153846154
326	0.855670103092784	0.813144329896907	0.837628865979381	0.820876288659794
327	0.838905775075988	0.838905775075988	0.861702127659575	0.822188449848024
328	0.811881188118812	0.828854314002829	0.824611032531825	0.760961810466761
329	0.927835051546392	0.896907216494845	0.903092783505155	0.88659793814433
330	0.862348178137652	0.8582995951417	0.875843454790823	0.801619433198381
331	0.776178010471204	0.828534031413612	0.816753926701571	0.698558322411533
332	0.852941176470588	0.835511982570806	0.81917211328976	0.833333333333333
333	0.865942028985507	0.841787439613527	0.859903381642512	0.858695652173913
334	0.847741935483871	0.83741935483871	0.792258064516129	0.829677419354839
335	0.892330383480826	0.871681415929204	0.884955752212389	0.877581120943953
336	0.83452380952381	0.826190476190476	0.788095238095238	0.841666666666667
337	0.897109826589595	0.897109826589595	0.886705202312139	0.89364161849711
338	0.75909661229611	0.779171894604768	0.751568381430364	0.772898368883312
339	0.79088471849866	0.770777479892761	0.723860589812332	0.7828418230563
340	0.854223433242507	0.861035422343324	0.856948228882834	0.863760217983651
341	0.843672456575682	0.854838709677419	0.843672456575682	0.818858560794045
342	0.833333333333333	0.828395061728395	0.841975308641975	0.802469135802469
343	0.826923076923077	0.824175824175824	0.788461538461539	0.811813186813187
344	0.842535787321063	0.846625766871166	0.834355828220859	0.831288343558282
345	0.797149122807017	0.81359649122807	0.819078947368421	0.790570175438597
346	0.81282722513089	0.818062827225131	0.81413612565445	0.81413612565445
347	0.839094159713945	0.829558998808105	0.839094159713945	0.852205005959476
348	0.87018544935806	0.844507845934379	0.820256776034237	0.833095577746077
349	0.832214765100671	0.80089485458613	0.787472035794183	0.749440715883669
350	0.854314002828854	0.858557284299859	0.83026874115983	0.804809052333805
351	0.838095238095238	0.827210884353741	0.810884353741497	0.746938775510204
352	0.842155919153032	0.82771896053898	0.842155919153032	0.793070259865255
353	0.85672082717873	0.838995568685377	0.838995568685377	0.847858197932053
354	0.854260089686099	0.846412556053812	0.825112107623318	0.853139013452915
355	0.871019108280255	0.855095541401274	0.89171974522293	0.85828025477707
356	0.812182741116751	0.802030456852792	0.793908629441624	0.809137055837563
357	0.833138856476079	0.864644107351225	0.82730455075846	0.833138856476079
358	0.84045584045584	0.841880341880342	0.84045584045584	0.796296296296296
359	0.845629965947787	0.858115777525539	0.82633371169126	0.847900113507378
360	0.767477203647416	0.843465045592705	0.81306990881459	0.79483282674772
361	0.837672281776417	0.82542113323124	0.857580398162328	0.783742331288344
362	0.831258644536653	0.876901798063624	0.847856154910097	0.832641770401107
363	0.88560411311054	0.870179948586118	0.859897172236504	0.84318766066838
364	0.847277556440903	0.841965471447543	0.840637450199203	0.828685258964143
365	0.797727272727273	0.819318181818182	0.804545454545455	0.803409090909091
366	0.91015625	0.9140625	0.84375	0.8828125
367	0.829756795422031	0.805436337625179	0.839771101573677	0.818311874105865
368	0.889387144992526	0.901345291479821	0.869955156950673	0.850523168908819
369	0.860406091370558	0.822335025380711	0.856598984771574	0.794416243654822
370	0.791023842917251	0.789621318373071	0.792426367461431	0.771388499298738
371	0.887464387464387	0.89031339031339	0.819088319088319	0.854700854700855
372	0.863636363636364	0.841597796143251	0.790633608815427	0.841597796143251
373	0.882629107981221	0.867370892018779	0.880281690140845	0.860328638497653
374	0.842710997442455	0.842710997442455	0.801790281329923	0.843989769820972
375	0.801801801801802	0.795795795795796	0.735735735735736	0.773273273273273
376	0.88034188034188	0.871794871794872	0.841880341880342	0.858974358974359
377	0.861111111111111	0.825231481481482	0.798611111111111	0.829663962920046
378	0.775029446407538	0.778563015312132	0.737338044758539	0.77620730270907
379	0.837552742616034	0.815400843881857	0.782700421940928	0.814345991561181
380	0.795945945945946	0.824324324324324	0.783783783783784	0.813513513513514
381	0.840879689521345	0.815006468305304	0.846054333764554	0.822768434670116
382	0.85140562248996	0.855421686746988	0.848728246318608	0.847389558232932
383	0.780185758513932	0.848297213622291	0.809597523219814	0.777089783281734
384	0.806637806637807	0.83982683982684	0.800865800865801	0.789321789321789
385	0.861924686192469	0.870292887029289	0.846582984658299	0.861924686192469
386	0.80327868852459	0.784543325526932	0.783372365339578	0.743259085580305
387	0.8125	0.799568965517241	0.807112068965517	0.80926724137931
388	0.832363213038417	0.844004656577416	0.817229336437718	0.79860302677532
389	0.887207702888583	0.874828060522696	0.84869325997249	0.869325997248968
390	0.878824969400245	0.87515299877601	0.856793145654835	0.850673194614443
391	0.786531130876747	0.800508259212198	0.797966963151207	0.78117048346056
392	0.867924528301887	0.823450134770889	0.836927223719677	0.80188679245283
393	0.803547066848567	0.780354706684857	0.759890859481583	0.792633015006821
394	0.786729857819905	0.822274881516588	0.770142180094787	0.808056872037915
395	0.808465608465608	0.790476190476191	0.771428571428571	0.797883597883598
396	0.776139410187668	0.832439678284182	0.794906166219839	0.739946380697051
397	0.850455136540962	0.860858257477243	0.840052015604681	0.847854356306892
398	0.836088154269972	0.829201101928375	0.825068870523416	0.792011019283747
399	0.84691011235955	0.860955056179775	0.844101123595506	0.832865168539326
400	0.791793313069909	0.79483282674772	0.799392097264438	0.741641337386018
401	0.809248554913295	0.809248554913295	0.786127167630058	0.803468208092486
402	0.780160857908847	0.758713136729223	0.738605898123324	0.764075067024129
403	0.835016835016835	0.814814814814815	0.836700336700337	0.851851851851852
404	0.885365853658537	0.85609756097561	0.864634146341463	0.846341463414634
405	0.916317991631799	0.903765690376569	0.863319386331939	0.863128491620112
406	0.87123745819398	0.882943143812709	0.903010033444816	0.867892976588629
407	0.838137472283814	0.830376940133038	0.786031042128603	0.801552106430155
408	0.895334174022699	0.885245901639344	0.858764186633039	0.853720050441362
409	0.884498480243161	0.843465045592705	0.86322188449848	0.881458966565349
410	0.849624060150376	0.854636591478697	0.847117794486216	0.795739348370927
411	0.810098792535675	0.817782656421515	0.779363336992316	0.807903402854007
412	0.884552845528455	0.892682926829268	0.869918699186992	0.840650406504065
413	0.846582984658299	0.842398884239888	0.878661087866109	0.845188284518828
414	0.821138211382114	0.824390243902439	0.778861788617886	0.809756097560976
415	0.856716417910448	0.859701492537313	0.861194029850746	0.849253731343284
416	0.832594235033259	0.814855875831486	0.801552106430155	0.777161862527716
417	0.898529411764706	0.907352941176471	0.888235294117647	0.854411764705882
418	0.888594164456234	0.875331564986737	0.868700265251989	0.868700265251989
419	0.860869565217391	0.878260869565217	0.834782608695652	0.853416149068323
420	0.803672316384181	0.813559322033898	0.806497175141243	0.783898305084746
421	0.805555555555556	0.824074074074074	0.814814814814815	0.75462962962963
422	0.818998716302953	0.835686777920411	0.804878048780488	0.804878048780488
423	0.837121212121212	0.839646464646465	0.786616161616162	0.794191919191919
424	0.844974446337308	0.836456558773424	0.855195911413969	0.82282793867121
425	0.87913486005089	0.893129770992366	0.910941475826972	0.82442748091603
426	0.83134328358209	0.828358208955224	0.814925373134328	0.788059701492537
427	0.805135951661631	0.81570996978852	0.830815709969788	0.785498489425982
428	0.804020100502513	0.763819095477387	0.806532663316583	0.792713567839196
429	0.823802163833076	0.843894899536321	0.808346213292117	0.752704791344668
430	0.881316098707403	0.855464159811986	0.868390129259694	0.857814336075206
431	0.759873617693523	0.748815165876777	0.767772511848341	0.740916271721959
432	0.798913043478261	0.826086956521739	0.792119565217391	0.771739130434783
433	0.881564245810056	0.859217877094972	0.801117318435754	0.839106145251397
434	0.8592	0.8736	0.8512	0.8432
435	0.824468085106383	0.828457446808511	0.796542553191489	0.809840425531915
436	0.765182186234818	0.750337381916329	0.771929824561403	0.757085020242915
437	0.789473684210526	0.8125	0.769736842105263	0.777960526315789
438	0.805210918114144	0.826302729528536	0.832506203473945	0.813895781637717
439	0.810344827586207	0.807471264367816	0.800287356321839	0.744252873563218
440	0.887340301974448	0.874564459930314	0.854819976771196	0.846689895470383
441	0.793880837359098	0.798711755233494	0.797101449275362	0.79549114331723
442	0.827018121911038	0.841845140032949	0.812191103789127	0.833607907742998
443	0.795166858457998	0.781357882623705	0.767548906789413	0.784810126582278
444	0.784753363228699	0.79372197309417	0.796711509715994	0.765321375186846
445	0.791281373844122	0.78996036988111	0.799207397622193	0.788639365918098
446	0.848554913294798	0.857803468208093	0.845086705202312	0.820809248554913
447	0.864516129032258	0.867096774193548	0.867096774193548	0.847741935483871
448	0.862876254180602	0.866220735785953	0.867892976588629	0.834448160535117
449	0.712883435582822	0.710429447852761	0.700613496932515	0.666257668711656
450	0.789719626168224	0.791277258566978	0.758566978193146	0.776911076443058
451	0.823423423423423	0.834234234234234	0.753153153153153	0.807207207207207
452	0.850277264325323	0.835489833641405	0.800369685767098	0.859519408502773
453	0.802877697841727	0.820143884892086	0.82589928057554	0.78705035971223
454	0.875342465753425	0.895890410958904	0.884931506849315	0.813698630136986
455	0.880047505938242	0.877672209026128	0.859857482185273	0.844418052256532
456	0.839909808342728	0.846674182638106	0.842164599774521	0.765501691093574
457	0.832044198895028	0.847513812154696	0.879558011049724	0.813259668508287
458	0.881290322580645	0.868387096774194	0.858064516129032	0.867096774193548
459	0.821693907875186	0.802377414561664	0.802377414561664	0.769687964338782
460	0.759953161592506	0.776346604215457	0.793911007025761	0.737704918032787
461	0.802547770700637	0.81656050955414	0.822929936305732	0.805095541401274
462	0.803592814371258	0.8	0.794011976047904	0.786826347305389
463	0.811510791366907	0.810071942446043	0.818705035971223	0.811510791366907
464	0.852238805970149	0.844776119402985	0.825373134328358	0.837313432835821
465	0.776729559748428	0.781446540880503	0.767295597484277	0.778301886792453
466	0.847345132743363	0.848451327433628	0.798672566371681	0.836283185840708
467	0.862412761714855	0.846460618145563	0.838484546360917	0.834496510468594
468	0.854595336076818	0.827160493827161	0.8559670781893	0.817558299039781
469	0.798063623789765	0.821576763485477	0.825726141078838	0.800829875518672
470	0.830310880829015	0.800518134715026	0.794041450777202	0.772020725388601
471	0.85132382892057	0.845213849287169	0.871690427698574	0.79837067209776
472	0.80952380952381	0.824489795918367	0.828571428571429	0.760217983651226
473	0.818803418803419	0.82051282051282	0.782905982905983	0.805128205128205
474	0.81924882629108	0.828638497652582	0.813380281690141	0.775821596244131
475	0.812712826333712	0.813847900113507	0.825198637911464	0.815909090909091
476	0.884353741496599	0.876190476190476	0.828571428571429	0.834013605442177
477	0.850467289719626	0.86214953271028	0.802570093457944	0.781542056074766
478	0.831024930747922	0.8601108033241	0.865650969529086	0.835180055401662
479	0.84311377245509	0.844311377245509	0.809580838323353	0.84311377245509
480	0.84471218206158	0.854082998661312	0.843373493975904	0.84471218206158
481	0.84453781512605	0.851540616246499	0.815126050420168	0.805322128851541
482	0.84115523465704	0.85439229843562	0.868832731648616	0.826714801444043
483	0.773874862788145	0.776070252469813	0.756311745334797	0.72338090010977
484	0.890052356020942	0.863874345549738	0.856893542757417	0.891797556719023
485	0.837837837837838	0.854354354354354	0.846846846846847	0.786466165413534
486	0.902995720399429	0.902995720399429	0.858773181169758	0.865905848787446
487	0.839901477832512	0.832512315270936	0.83743842364532	0.847290640394089
488	0.839805825242719	0.844660194174757	0.815533980582524	0.814320388349514
489	0.829959514170041	0.831309041835358	0.819163292847503	0.780026990553306
490	0.880893300248139	0.890818858560794	0.858560794044665	0.838709677419355
491	0.708121827411167	0.681472081218274	0.682741116751269	0.667090216010165
492	0.822477650063857	0.817369093231162	0.803320561941252	0.803320561941252
493	0.812428078250863	0.792865362485616	0.795166858457998	0.759493670886076
494	0.851628468033776	0.845597104945718	0.85524728588661	0.846803377563329
495	0.855464159811986	0.844888366627497	0.81786133960047	0.811985898942421
496	0.84570596797671	0.858806404657933	0.847161572052402	0.832605531295488
497	0.868235294117647	0.847058823529412	0.834117647058823	0.875294117647059
498	0.848148148148148	0.851851851851852	0.87037037037037	0.830864197530864
499	0.862573099415205	0.83625730994152	0.771929824561403	0.845029239766082
500	0.8609375	0.859375	0.8625	0.828125
501	0.830449826989619	0.833910034602076	0.775086505190311	0.837370242214533
502	0.796648044692737	0.784357541899441	0.758659217877095	0.715083798882682
503	0.86697965571205	0.862284820031299	0.857589984350548	0.834115805946792
504	0.809457579972184	0.810848400556328	0.809457579972184	0.769123783031989
505	0.848232848232848	0.846153846153846	0.781704781704782	0.852390852390852
506	0.813333333333333	0.795151515151515	0.757575757575758	0.75030303030303
507	0.821664464993395	0.803170409511228	0.779392338177015	0.792602377807133
508	0.755260243632337	0.753045404208195	0.743078626799557	0.750830564784053
509	0.818300653594771	0.837908496732026	0.822222222222222	0.801307189542484
510	0.816380449141347	0.840158520475561	0.824306472919419	0.83883751651255
511	0.827175208581645	0.824791418355185	0.806912991656734	0.754469606674613
512	0.871900826446281	0.87603305785124	0.870523415977961	0.819559228650138
513	0.869503546099291	0.858156028368794	0.843971631205674	0.860992907801418
514	0.827586206896552	0.843501326259947	0.8342175066313	0.785145888594164
515	0.885496183206107	0.872773536895674	0.830788804071247	0.872773536895674
516	0.859443631039531	0.879941434846267	0.885797950219619	0.846266471449488
517	0.893453145057766	0.876765083440308	0.867779204107831	0.854942233632863
518	0.878954607977992	0.90646492434663	0.850068775790922	0.896836313617607
519	0.888392857142857	0.880952380952381	0.830357142857143	0.857142857142857
520	0.781176470588235	0.798823529411765	0.744705882352941	0.774117647058823
521	0.834628190899001	0.824639289678135	0.825749167591565	0.824444444444444
522	0.757575757575758	0.775757575757576	0.75	0.716236722306525
523	0.817039106145251	0.808659217877095	0.807262569832402	0.789106145251397
524	0.759750390015601	0.706708268330733	0.711388455538222	0.7421875
525	0.755885997521685	0.726146220570012	0.71003717472119	0.754646840148699
526	0.849878934624697	0.853510895883777	0.792978208232445	0.824455205811138
527	0.819218241042345	0.822475570032573	0.809446254071661	0.822475570032573
528	0.88745148771022	0.853816300129366	0.878395860284605	0.84993531694696
529	0.844645550527903	0.844645550527903	0.785822021116139	0.809954751131222
530	0.886060606060606	0.88969696969697	0.854545454545454	0.829090909090909
531	0.846478873239437	0.811267605633803	0.838028169014085	0.784507042253521
532	0.88327721661055	0.861952861952862	0.837261503928171	0.826038159371493
533	0.804026845637584	0.804026845637584	0.794630872483221	0.788978494623656
534	0.854345165238678	0.876376988984088	0.871481028151775	0.871481028151775
535	0.847107438016529	0.850206611570248	0.826446280991735	0.853305785123967
536	0.859649122807018	0.845394736842105	0.858552631578947	0.81359649122807
537	0.834426229508197	0.840983606557377	0.847540983606557	0.842622950819672
538	0.845962732919255	0.832298136645963	0.859627329192546	0.812422360248447
539	0.857142857142857	0.853246753246753	0.824675324675325	0.845454545454545
540	0.791164658634538	0.819277108433735	0.811244979919679	0.79384203480589
541	0.902654867256637	0.911504424778761	0.900884955752212	0.916814159292035
542	0.785365853658537	0.791869918699187	0.767479674796748	0.790243902439024
543	0.772213247172859	0.833602584814217	0.796445880452343	0.770597738287561
544	0.847522236340534	0.848792884371029	0.856416772554003	0.822109275730623
545	0.843657817109145	0.831858407079646	0.808259587020649	0.8301329394387
546	0.808988764044944	0.822721598002497	0.811485642946317	0.830212234706617
547	0.757425742574257	0.771039603960396	0.735148514851485	0.732673267326733
548	0.888594164456234	0.86472148541114	0.868700265251989	0.862068965517241
549	0.865800865800866	0.832251082251082	0.812770562770563	0.836580086580087
550	0.832422586520947	0.836065573770492	0.846994535519126	0.765027322404372
551	0.842473745624271	0.850641773628938	0.838973162193699	0.810968494749125
552	0.770609318996416	0.80884109916368	0.765830346475508	0.769414575866189
553	0.834553440702782	0.814055636896047	0.806734992679356	0.816983894582723
554	0.804107424960505	0.788309636650869	0.785150078988942	0.75
555	0.824615384615385	0.833846153846154	0.78	0.812018489984592
556	0.811083123425693	0.806045340050378	0.795969773299748	0.82367758186398
557	0.81524926686217	0.806451612903226	0.838709677419355	0.810850439882698
558	0.863551401869159	0.880373831775701	0.869158878504673	0.816822429906542
559	0.827725437415882	0.814266487213997	0.773889636608345	0.780619111709287
560	0.765405405405405	0.780540540540541	0.76	0.777297297297297
561	0.856716417910448	0.852238805970149	0.78955223880597	0.817910447761194
562	0.883268482490272	0.880674448767834	0.879377431906615	0.867704280155642
563	0.802325581395349	0.798097251585624	0.818181818181818	0.793868921775899
564	0.914485165794066	0.895287958115183	0.827225130890052	0.902268760907504
565	0.848802395209581	0.850299401197605	0.838323353293413	0.812874251497006
566	0.788296041308089	0.759036144578313	0.743545611015491	0.770689655172414
567	0.919175911251981	0.923930269413629	0.920760697305864	0.911251980982567
568	0.810344827586207	0.830459770114943	0.814655172413793	0.795977011494253
569	0.789189189189189	0.774324324324324	0.762162162162162	0.794594594594595
570	0.860979462875198	0.881516587677725	0.838862559241706	0.859399684044234
571	0.888412017167382	0.889842632331903	0.881258941344778	0.886981402002861
572	0.837881219903692	0.833065810593901	0.808988764044944	0.784911717495987
573	0.917105263157895	0.893421052631579	0.875	0.888157894736842
574	0.82147315855181	0.827715355805243	0.84019975031211	0.818976279650437
575	0.773987206823028	0.803837953091684	0.788912579957356	0.780149413020278
576	0.826727066817667	0.85277463193658	0.827859569648924	0.816534541336353
577	0.863699582753825	0.849791376912378	0.82336578581363	0.838664812239221
578	0.856955380577428	0.838582677165354	0.809711286089239	0.78740157480315
579	0.809756097560976	0.808130081300813	0.808130081300813	0.796747967479675
580	0.872749099639856	0.887154861944778	0.884753901560624	0.865546218487395
581	0.844690966719493	0.822503961965135	0.811410459587956	0.788888888888889
582	0.891534391534392	0.883597883597884	0.878306878306878	0.863756613756614
583	0.746776084407972	0.765533411488863	0.732708089097304	0.722157092614302
584	0.837618403247632	0.847090663058187	0.828146143437077	0.84573748308525
585	0.857404021937843	0.879341864716636	0.850091407678245	0.853747714808044
586	0.82230869001297	0.867704280155642	0.844357976653697	0.791180285343709
587	0.906367041198502	0.878901373283396	0.877652933832709	0.878901373283396
588	0.822006472491909	0.8042071197411	0.830097087378641	0.789644012944984
589	0.895368782161235	0.897084048027444	0.879931389365352	0.864493996569468
590	0.827856025039124	0.81377151799687	0.812206572769953	0.802816901408451
591	0.859523809523809	0.9	0.9	0.85
592	0.865671641791045	0.87893864013267	0.860696517412935	0.855721393034826
593	0.815028901734104	0.776493256262042	0.695568400770713	0.811175337186898
594	0.861437908496732	0.854901960784314	0.871895424836601	0.827225130890052
595	0.85207100591716	0.866272189349113	0.823668639053254	0.811834319526627
596	0.840796019900497	0.838308457711443	0.823383084577114	0.798507462686567
597	0.862453531598513	0.848822800495663	0.838909541511772	0.81908302354399
598	0.861561119293078	0.87039764359352	0.826215022091311	0.824742268041237
599	0.888020833333333	0.897135416666667	0.89453125	0.868489583333333
600	0.783519553072626	0.800279329608939	0.770949720670391	0.793296089385475
601	0.780366056572379	0.818635607321131	0.810316139767055	0.793677204658902
602	0.810017271157168	0.829015544041451	0.791018998272884	0.808290155440414
603	0.872384937238494	0.870292887029289	0.872384937238494	0.855648535564854
604	0.86013986013986	0.857342657342657	0.865734265734266	0.827972027972028
605	0.85625	0.86	0.81875	0.82125
606	0.808842652795839	0.812743823146944	0.789336801040312	0.76072821846554
607	0.814621409921671	0.787206266318538	0.757180156657963	0.815926892950392
608	0.745762711864407	0.740547588005215	0.745762711864407	0.71353482260184
609	0.877310924369748	0.882352941176471	0.783193277310924	0.87563025210084
610	0.822055137844612	0.825814536340852	0.800751879699248	0.776942355889724
611	0.867469879518072	0.863453815261044	0.859437751004016	0.842034805890228
612	0.8734335839599	0.882205513784461	0.838345864661654	0.868421052631579
613	0.824242424242424	0.842424242424242	0.831515151515152	0.783030303030303
614	0.714084507042254	0.766197183098592	0.726760563380282	0.764788732394366
615	0.81619937694704	0.809968847352025	0.844236760124611	0.808411214953271
616	0.866746698679472	0.871548619447779	0.831932773109244	0.848739495798319
617	0.825887743413517	0.813287514318442	0.84077892325315	0.81786941580756
618	0.892950391644909	0.881201044386423	0.85509138381201	0.882506527415144
619	0.908831908831909	0.866096866096866	0.86039886039886	0.847578347578347
620	0.838709677419355	0.833616298811545	0.833616298811545	0.770408163265306
621	0.763500931098697	0.767225325884544	0.767225325884544	0.731843575418994
622	0.835243553008596	0.829512893982808	0.826647564469914	0.793696275071633
623	0.778846153846154	0.737637362637363	0.722527472527473	0.729023383768913
624	0.866941015089163	0.842249657064472	0.827160493827161	0.847736625514403
625	0.751870324189526	0.751870324189526	0.743142144638404	0.758104738154613
626	0.795262267343486	0.793570219966159	0.774957698815567	0.761421319796954
627	0.89419795221843	0.860068259385666	0.844709897610922	0.81740614334471
628	0.765555555555556	0.764444444444444	0.773333333333333	0.729699666295884
629	0.83013698630137	0.815068493150685	0.805479452054795	0.778082191780822
630	0.80989010989011	0.824175824175824	0.797802197802198	0.78021978021978
631	0.802860061287028	0.804902962206333	0.812053115423902	0.767109295199183
632	0.804780876494024	0.787848605577689	0.774900398406374	0.75
633	0.867063492063492	0.875	0.867063492063492	0.833333333333333
634	0.897226753670473	0.890701468189233	0.864600326264274	0.854812398042414
635	0.787003610108303	0.8014440433213	0.809867629362214	0.795427196149218
636	0.706605222734255	0.685099846390169	0.715821812596006	0.705069124423963
637	0.869085173501577	0.875394321766562	0.821766561514196	0.824921135646688
638	0.829145728643216	0.766331658291457	0.792713567839196	0.782663316582915
639	0.827743902439024	0.846036585365854	0.81859756097561	0.817073170731707
640	0.819559228650138	0.840220385674931	0.845730027548209	0.829201101928375
641	0.844743276283619	0.816625916870416	0.801955990220049	0.797066014669927
642	0.793147208121827	0.841370558375635	0.805837563451777	0.796954314720812
643	0.850457782299085	0.84028484231943	0.824008138351984	0.817904374364191
644	0.696902654867257	0.792035398230088	0.690265486725664	0.725663716814159
645	0.80327868852459	0.833333333333333	0.795081967213115	0.790983606557377
646	0.736423841059603	0.735099337748344	0.683443708609272	0.727152317880795
647	0.848360655737705	0.845628415300546	0.848360655737705	0.793715846994535
648	0.782555282555283	0.804668304668305	0.764127764127764	0.802211302211302
649	0.848857644991213	0.838312829525483	0.808435852372584	0.826010544815466
650	0.754122938530735	0.772113943028486	0.745127436281859	0.739130434782609
651	0.859050445103858	0.824925816023739	0.835311572700297	0.832344213649852
652	0.896124031007752	0.852713178294574	0.868217054263566	0.848062015503876
653	0.839657282741738	0.872705018359853	0.864137086903305	0.805385556915545
654	0.853517877739331	0.828143021914648	0.805074971164937	0.815455594002307
655	0.835276967930029	0.807580174927114	0.80466472303207	0.800291545189504
656	0.828525641025641	0.849358974358974	0.817307692307692	0.823717948717949
657	0.79304897314376	0.815165876777251	0.74565560821485	0.800947867298578
658	0.841463414634146	0.871951219512195	0.847560975609756	0.835365853658537
659	0.78021978021978	0.79532967032967	0.787087912087912	0.743131868131868
660	0.807692307692308	0.805039787798409	0.850132625994695	0.774535809018568
661	0.785416666666667	0.752083333333333	0.789583333333333	0.782881002087683
662	0.906779661016949	0.903954802259887	0.877118644067797	0.862994350282486
663	0.75181598062954	0.76271186440678	0.772397094430993	0.723970944309927
664	0.701378254211332	0.742725880551302	0.722817764165391	0.710566615620214
665	0.808093994778068	0.798955613577023	0.788511749347259	0.7911227154047
666	0.86159169550173	0.866205305651672	0.838523644752019	0.853517877739331
667	0.830294530154278	0.82328190743338	0.816269284712482	0.82328190743338
668	0.779548472775564	0.794156706507304	0.772908366533865	0.766268260292165
669	0.928343949044586	0.904458598726115	0.885350318471338	0.904458598726115
670	0.856796116504854	0.871359223300971	0.853155339805825	0.849514563106796
671	0.791965566714491	0.784791965566714	0.783357245337159	0.750358680057389
672	0.78	0.773846153846154	0.724615384615385	0.742681047765793
673	0.824257425742574	0.815594059405941	0.805693069306931	0.795539033457249
674	0.744599745870394	0.757306226175349	0.771283354510801	0.757306226175349
675	0.805483028720627	0.784595300261097	0.778067885117493	0.762402088772846
676	0.795857988165681	0.797337278106509	0.776627218934911	0.74962962962963
677	0.854477611940298	0.853233830845771	0.813432835820895	0.814676616915423
678	0.869791666666667	0.864583333333333	0.871527777777778	0.84375
679	0.851595006934813	0.859916782246879	0.800277392510402	0.773925104022191
680	0.779837775202781	0.750869061413673	0.765932792584009	0.746234067207416
681	0.86547619047619	0.841666666666667	0.844047619047619	0.836904761904762
682	0.826732673267327	0.839108910891089	0.790841584158416	0.830445544554455
683	0.752631578947368	0.780701754385965	0.787719298245614	0.745166959578207
684	0.791281373844122	0.821664464993395	0.862615587846764	0.78335535006605
685	0.745670995670996	0.764069264069264	0.741341991341991	0.741341991341991
686	0.795580110497238	0.809944751381216	0.765745856353591	0.765745856353591
687	0.910761154855643	0.89501312335958	0.843832020997375	0.850393700787402
688	0.846467391304348	0.884510869565217	0.872282608695652	0.861413043478261
689	0.810126582278481	0.829113924050633	0.817510548523207	0.809071729957806
690	0.888732394366197	0.864788732394366	0.856338028169014	0.83943661971831
691	0.919141914191419	0.879537953795379	0.874587458745875	0.858085808580858
692	0.842356687898089	0.855095541401274	0.821656050955414	0.761146496815287
693	0.8300395256917	0.820816864295125	0.798418972332016	0.743083003952569
694	0.833576642335766	0.82043795620438	0.832116788321168	0.805839416058394
695	0.864628820960699	0.874818049490539	0.871906841339156	0.832605531295488
696	0.87200956937799	0.892344497607656	0.875598086124402	0.818181818181818
697	0.802030456852792	0.793147208121827	0.795685279187817	0.791878172588833
698	0.849162011173184	0.840782122905028	0.829608938547486	0.844972067039106
699	0.777777777777778	0.825	0.805555555555556	0.7625
700	0.794466403162055	0.810276679841897	0.828722002635046	0.77733860342556
701	0.887874837027379	0.898305084745763	0.868318122555411	0.859191655801825
702	0.869623655913979	0.872311827956989	0.850806451612903	0.876344086021505
703	0.868493150684932	0.861643835616438	0.819178082191781	0.864383561643836
704	0.750629722921914	0.719143576826197	0.726700251889169	0.769521410579345
705	0.796703296703297	0.773351648351648	0.793956043956044	0.804407713498623
706	0.862290862290862	0.864864864864865	0.814671814671815	0.854568854568855
707	0.816023738872404	0.792284866468843	0.787833827893175	0.747774480712166
708	0.792584009269988	0.807647740440324	0.783314020857474	0.78215527230591
709	0.823684210526316	0.778947368421053	0.786842105263158	0.793421052631579
710	0.757656458055925	0.81358189081225	0.81624500665779	0.794940079893475
711	0.886486486486486	0.883783783783784	0.841891891891892	0.852702702702703
712	0.82018927444795	0.804416403785489	0.79179810725552	0.812302839116719
713	0.829403606102635	0.82246879334258	0.801664355062413	0.814147018030513
714	0.816643159379408	0.779971791255289	0.798307475317348	0.826516220028209
715	0.802114803625378	0.800604229607251	0.851963746223565	0.794561933534743
716	0.820480404551201	0.821744627054362	0.797724399494311	0.793931731984829
717	0.842553191489362	0.859574468085106	0.825531914893617	0.849645390070922
718	0.825865580448065	0.858452138492872	0.85030549898167	0.839103869653768
719	0.840909090909091	0.900568181818182	0.849431818181818	0.836647727272727
720	0.832313341493268	0.847001223990208	0.832313341493268	0.807833537331701
721	0.870857142857143	0.878857142857143	0.833142857142857	0.845714285714286
722	0.881272949816401	0.843329253365973	0.833537331701346	0.850673194614443
723	0.834586466165414	0.791353383458647	0.808270676691729	0.781954887218045
724	0.881188118811881	0.85519801980198	0.863861386138614	0.85519801980198
725	0.747770700636943	0.773248407643312	0.794904458598726	0.742675159235669
726	0.759615384615385	0.778846153846154	0.798076923076923	0.692307692307692
727	0.827913279132791	0.833333333333333	0.768292682926829	0.81029810298103
728	0.880952380952381	0.882440476190476	0.861607142857143	0.848214285714286
729	0.804086538461539	0.830528846153846	0.829326923076923	0.801682692307692
730	0.798237022526934	0.76101860920666	0.743388834476004	0.758080313418217
731	0.813537675606641	0.796934865900383	0.784163473818646	0.827586206896552
732	0.782738095238095	0.78125	0.703869047619048	0.775297619047619
733	0.88388969521045	0.879535558780842	0.770682148040639	0.853410740203193
734	0.874855156431054	0.880648899188876	0.879490150637312	0.853997682502897
735	0.78998778998779	0.842490842490843	0.815628815628816	0.774114774114774
736	0.846477392218717	0.829652996845426	0.837013669821241	0.831756046267087
737	0.850267379679144	0.807486631016043	0.832887700534759	0.827540106951872
738	0.823109843081312	0.817403708987161	0.800285306704708	0.784593437945792
739	0.848792884371029	0.827191867852605	0.809402795425667	0.807888040712468
740	0.864784546805349	0.87815750371471	0.894502228826152	0.843982169390788
741	0.728378378378378	0.740540540540541	0.667567567567568	0.725675675675676
742	0.885793871866295	0.873259052924791	0.862116991643454	0.866295264623955
743	0.879008746355685	0.870262390670554	0.849854227405248	0.857142857142857
744	0.795811518324607	0.805235602094241	0.787434554973822	0.766492146596859
745	0.833153928955867	0.823466092572659	0.836383207750269	0.814854682454252
746	0.869767441860465	0.858139534883721	0.82906976744186	0.834883720930233
747	0.7584	0.768	0.7488	0.7344
748	0.862003780718336	0.863894139886578	0.795841209829868	0.837429111531191
749	0.916666666666667	0.9	0.853333333333333	0.881666666666667
750	0.87686996547756	0.894131185270426	0.911392405063291	0.860759493670886
751	0.821954484605087	0.817938420348059	0.801874163319946	0.805890227576975
752	0.912658227848101	0.911392405063291	0.879746835443038	0.879746835443038
753	0.80763358778626	0.813740458015267	0.778625954198473	0.764525993883792
754	0.756345177664975	0.75761421319797	0.746192893401015	0.766497461928934
755	0.83352208380521	0.836919592298981	0.821064552661382	0.788221970554926
756	0.841010401188707	0.895988112927192	0.885586924219911	0.87072808320951
757	0.818523153942428	0.827284105131414	0.782227784730914	0.802252816020025
758	0.809831824062096	0.815006468305304	0.85640362225097	0.785252263906856
759	0.726123595505618	0.740168539325843	0.759831460674157	0.707865168539326
760	0.8202416918429	0.838368580060423	0.830815709969788	0.829305135951662
761	0.875328083989501	0.864829396325459	0.853018372703412	0.864829396325459
762	0.840996168582375	0.869731800766284	0.825670498084291	0.863984674329502
763	0.853846153846154	0.848717948717949	0.83974358974359	0.844871794871795
764	0.888103651354535	0.877502944640754	0.859835100117786	0.857479387514723
765	0.783602150537634	0.807795698924731	0.849462365591398	0.764784946236559
766	0.8734335839599	0.880952380952381	0.87593984962406	0.827067669172932
767	0.807692307692308	0.841191066997519	0.825062034739454	0.762732919254658
768	0.865168539325843	0.842696629213483	0.847803881511747	0.82635342185904
769	0.889258028792912	0.875968992248062	0.872646733111849	0.839424141749723
770	0.762008733624454	0.767467248908297	0.741266375545852	0.769650655021834
771	0.823741007194245	0.787769784172662	0.838129496402878	0.820143884892086
772	0.822109275730623	0.824650571791614	0.806861499364676	0.778907242693774
773	0.897022332506203	0.898263027295285	0.859801488833747	0.869727047146402
774	0.801104972375691	0.791436464088398	0.708563535911602	0.776243093922652
775	0.825962910128388	0.82453637660485	0.823109843081312	0.837375178316691
776	0.840764331210191	0.850955414012739	0.805095541401274	0.838216560509554
777	0.837872892347601	0.826199740596628	0.793774319066148	0.792477302204929
778	0.888111888111888	0.868531468531469	0.827972027972028	0.874125874125874
779	0.782771535580524	0.777777777777778	0.784019975031211	0.78973717146433
780	0.83245382585752	0.820580474934037	0.794195250659631	0.831134564643799
781	0.85014409221902	0.864553314121038	0.821325648414986	0.87463976945245
782	0.798825256975037	0.795888399412628	0.753303964757709	0.737151248164464
783	0.792009400705053	0.792009400705053	0.768507638072855	0.764982373678026
784	0.814109742441209	0.820828667413214	0.77491601343785	0.80515117581187
785	0.805405405405405	0.802162162162162	0.789189189189189	0.764324324324324
786	0.771820448877806	0.783042394014963	0.768079800498753	0.760299625468165
787	0.836693548387097	0.824596774193548	0.82258064516129	0.814516129032258
788	0.862210095497954	0.871759890859482	0.863574351978172	0.839017735334243
789	0.807692307692308	0.825174825174825	0.84032634032634	0.784382284382284
790	0.84990253411306	0.832358674463938	0.822612085769981	0.828460038986355
791	0.865384615384615	0.88986013986014	0.888111888111888	0.809440559440559
792	0.800664451827243	0.816168327796235	0.802879291251384	0.772978959025471
793	0.853825136612022	0.85655737704918	0.872950819672131	0.834699453551913
794	0.838111298482293	0.822934232715008	0.81787521079258	0.794266441821248
795	0.900684931506849	0.907534246575342	0.866438356164384	0.868150684931507
796	0.870572207084469	0.871934604904632	0.832425068119891	0.832425068119891
797	0.881664499349805	0.898569570871261	0.867360208062419	0.82704811443433
798	0.843007915567282	0.846965699208443	0.865435356200528	0.827176781002638
799	0.893767705382436	0.872521246458923	0.856940509915014	0.869688385269122
800	0.835106382978724	0.831117021276596	0.800531914893617	0.835106382978724
801	0.823529411764706	0.779411764705882	0.787433155080214	0.800802139037433
802	0.861690450054885	0.845225027442371	0.855104281009879	0.838638858397366
803	0.880093131548312	0.868451688009313	0.889406286379511	0.870779976717113
804	0.813496932515337	0.802453987730061	0.792638036809816	0.771779141104294
805	0.862121212121212	0.871212121212121	0.856060606060606	0.842424242424243
806	0.809711286089239	0.820209973753281	0.809711286089239	0.816272965879265
807	0.761297798377752	0.772885283893395	0.754345307068366	0.733487833140209
808	0.782682512733446	0.803056027164686	0.801358234295416	0.761578044596913
809	0.813333333333333	0.814814814814815	0.795555555555556	0.773333333333333
810	0.800699300699301	0.811188811188811	0.791375291375291	0.775058275058275
811	0.826638477801269	0.832980972515856	0.81923890063425	0.837209302325581
812	0.812146892655367	0.82909604519774	0.834745762711864	0.770862800565771
813	0.852017937219731	0.863228699551569	0.860986547085202	0.807174887892377
814	0.79726368159204	0.789800995024876	0.781094527363184	0.789800995024876
815	0.806133625410734	0.812705366922234	0.80065717415115	0.801752464403067
816	0.856770833333333	0.84765625	0.79296875	0.845052083333333
817	0.807909604519774	0.798022598870056	0.817796610169492	0.763790664780764
818	0.920604914933837	0.916824196597353	0.899810964083176	0.90359168241966
819	0.75875	0.76875	0.78375	0.7675
820	0.82662192393736	0.835570469798658	0.822147651006711	0.799776286353468
821	0.877862595419847	0.850381679389313	0.882442748091603	0.851908396946565
822	0.813953488372093	0.831737346101231	0.797537619699042	0.826265389876881
823	0.857677902621723	0.83270911360799	0.822721598002497	0.82896379525593
824	0.908629441624365	0.90736040609137	0.874365482233503	0.899746192893401
825	0.811724915445321	0.798196166854566	0.794813979706877	0.784667418263811
826	0.865470852017937	0.887892376681614	0.887892376681614	0.878923766816143
827	0.742857142857143	0.740571428571429	0.72	0.740571428571429
828	0.838479809976247	0.812351543942993	0.817102137767221	0.817102137767221
829	0.814858490566038	0.805424528301887	0.854952830188679	0.793632075471698
830	0.82967032967033	0.798534798534799	0.809523809523809	0.787155963302752
831	0.831230283911672	0.84384858044164	0.799684542586751	0.823343848580442
832	0.898236092265943	0.879240162822252	0.834464043419267	0.890094979647218
833	0.874843554443054	0.851063829787234	0.86107634543179	0.838548185231539
834	0.835509138381201	0.819843342036554	0.738903394255875	0.777777777777778
835	0.826347305389222	0.841317365269461	0.838323353293413	0.808383233532934
836	0.852216748768473	0.834154351395731	0.83743842364532	0.805921052631579
837	0.872122762148338	0.877237851662404	0.89386189258312	0.843989769820972
838	0.844114528101803	0.837751855779427	0.815482502651114	0.820784729586426
839	0.791842475386779	0.824191279887482	0.776371308016878	0.786216596343179
840	0.853197674418605	0.877906976744186	0.906976744186047	0.863372093023256
841	0.777011494252874	0.766666666666667	0.78735632183908	0.726436781609195
842	0.823204419889503	0.81353591160221	0.751381215469613	0.801104972375691
843	0.833523375142531	0.841505131128848	0.844925883694413	0.79337899543379
844	0.808695652173913	0.834782608695652	0.821739130434783	0.749275362318841
845	0.836683417085427	0.824120603015075	0.798994974874372	0.814070351758794
846	0.805785123966942	0.825068870523416	0.779614325068871	0.78099173553719
847	0.786826347305389	0.783233532934132	0.747305389221557	0.743405275779377
848	0.806642941874259	0.790035587188612	0.811387900355872	0.774614472123369
849	0.67008547008547	0.692307692307692	0.654700854700855	0.682051282051282
850	0.917369308600337	0.913996627318718	0.902192242833052	0.881956155143339
851	0.817073170731707	0.836585365853659	0.814634146341463	0.80609756097561
852	0.813953488372093	0.81063122923588	0.76578073089701	0.79734219269103
853	0.833333333333333	0.854609929078014	0.826241134751773	0.828605200945627
854	0.865136298421808	0.882352941176471	0.859397417503587	0.824964131994261
855	0.793633369923161	0.787047200878156	0.799121844127333	0.787047200878156
856	0.812199036918138	0.799357945425361	0.845906902086677	0.797752808988764
857	0.867503486750349	0.882845188284519	0.843793584379358	0.866108786610879
858	0.912240184757506	0.899538106235566	0.89838337182448	0.879907621247113
859	0.826502732240437	0.822404371584699	0.841530054644809	0.808743169398907
860	0.879338842975207	0.862809917355372	0.851239669421488	0.877685950413223
861	0.846153846153846	0.854862119013062	0.865021770682148	0.820029027576197
862	0.791735537190083	0.8	0.808264462809917	0.76198347107438
863	0.814634146341463	0.812195121951219	0.789024390243902	0.796341463414634
864	0.84251968503937	0.808398950131234	0.793963254593176	0.803149606299213
865	0.80699481865285	0.764248704663212	0.743523316062176	0.744818652849741
866	0.739067055393586	0.698250728862974	0.670553935860058	0.698830409356725
867	0.822341857335128	0.823687752355316	0.808882907133244	0.791386271870794
868	0.860869565217391	0.848447204968944	0.84223602484472	0.829813664596273
869	0.839160839160839	0.820979020979021	0.840559440559441	0.791608391608392
870	0.770322580645161	0.745806451612903	0.734193548387097	0.741935483870968
871	0.823456790123457	0.848148148148148	0.814814814814815	0.816049382716049
872	0.838196286472148	0.826259946949602	0.830238726790451	0.814323607427056
873	0.826612903225806	0.81989247311828	0.794354838709677	0.757412398921833
874	0.868208092485549	0.877456647398844	0.856647398843931	0.856647398843931
875	0.820846905537459	0.832247557003257	0.801302931596091	0.824104234527687
876	0.87125	0.8675	0.86375	0.8475
877	0.813253012048193	0.803614457831325	0.779518072289157	0.804819277108434
878	0.904672897196262	0.882242990654206	0.878504672897196	0.891588785046729
879	0.853781512605042	0.835294117647059	0.831932773109244	0.835294117647059
880	0.806629834254144	0.814364640883978	0.790055248618785	0.8
881	0.852216748768473	0.848522167487685	0.802955665024631	0.838669950738916
882	0.885224274406332	0.854881266490765	0.844327176781003	0.856200527704486
883	0.783083219645293	0.814461118690314	0.763983628922237	0.792633015006821
884	0.828103683492497	0.832196452933151	0.834924965893588	0.809004092769441
885	0.814676616915423	0.794776119402985	0.787313432835821	0.772388059701492
886	0.888341543513957	0.881773399014778	0.875205254515599	0.847290640394089
887	0.827178729689808	0.850812407680945	0.818316100443132	0.844903988183161
888	0.919067215363512	0.920438957475994	0.858710562414266	0.901234567901235
889	0.834051724137931	0.850215517241379	0.81573275862069	0.800646551724138
890	0.789924973204716	0.771704180064309	0.809217577706324	0.733118971061093
891	0.833112582781457	0.862251655629139	0.83841059602649	0.855629139072848
892	0.85625	0.84	0.83875	0.835
893	0.794076163610719	0.827926657263752	0.801128349788434	0.771509167842031
894	0.843165467625899	0.847482014388489	0.866187050359712	0.831654676258993
895	0.822454308093995	0.843342036553525	0.83420365535248	0.787206266318538
896	0.845598845598846	0.841269841269841	0.87012987012987	0.80952380952381
897	0.826135105204873	0.842746400885936	0.789590254706534	0.79734219269103
898	0.8675	0.82875	0.82625	0.83875
899	0.855590062111801	0.843167701863354	0.854037267080745	0.830745341614907
900	0.838624338624338	0.828042328042328	0.798941798941799	0.825396825396825
901	0.815750371471025	0.829123328380386	0.784546805349183	0.789004457652303
902	0.803317535545024	0.787914691943128	0.745260663507109	0.760663507109005
903	0.918653576437588	0.892005610098177	0.847124824684432	0.880785413744741
904	0.852380952380952	0.841666666666667	0.844047619047619	0.830952380952381
905	0.795508274231678	0.821513002364066	0.820330969267139	0.789349112426035
906	0.926040061633282	0.918335901386749	0.879815100154083	0.922958397534669
907	0.888290713324361	0.895020188425303	0.88021534320323	0.890982503364738
908	0.771526980482204	0.753157290470723	0.791044776119403	0.765786452353617
909	0.886363636363636	0.877272727272727	0.842424242424243	0.842424242424243
910	0.810985460420032	0.783521809369952	0.78513731825525	0.791599353796446
911	0.776470588235294	0.784313725490196	0.831372549019608	0.749019607843137
912	0.790697674418605	0.824969400244798	0.859241126070991	0.806609547123623
913	0.87070938215103	0.82837528604119	0.834096109839817	0.834096109839817
914	0.829516539440204	0.838422391857506	0.82824427480916	0.814249363867684
915	0.822197055492639	0.81766704416761	0.822197055492639	0.834654586636467
916	0.8701171875	0.8701171875	0.8798828125	0.828125
917	0.81496062992126	0.838582677165354	0.820209973753281	0.835958005249344
918	0.740395809080326	0.79976717112922	0.719441210710128	0.763678696158324
919	0.863408521303258	0.849624060150376	0.837092731829574	0.825814536340852
920	0.734117647058824	0.764705882352941	0.745882352941176	0.750588235294118
921	0.835443037974684	0.838255977496484	0.80168776371308	0.817158931082982
922	0.905691056910569	0.869918699186992	0.847154471544715	0.878048780487805
923	0.883333333333333	0.843055555555556	0.866666666666667	0.840277777777778
924	0.88785046728972	0.881619937694704	0.883177570093458	0.856697819314642
925	0.734413965087282	0.748129675810474	0.730673316708229	0.730673316708229
926	0.806487695749441	0.817673378076063	0.761744966442953	0.74020156774916
927	0.834522111269615	0.867332382310984	0.845934379457917	0.781740370898716
928	0.743813682678311	0.73216885007278	0.720524017467249	0.729257641921397
929	0.765069551777434	0.772797527047913	0.80370942812983	0.746522411128284
930	0.793650793650794	0.794973544973545	0.785714285714286	0.773809523809524
931	0.852078239608802	0.853300733496333	0.841075794621027	0.845965770171149
932	0.800796812749004	0.775564409030544	0.794156706507304	0.791500664010624
933	0.809775429326288	0.852047556142668	0.873183619550859	0.82010582010582
934	0.851805728518057	0.843088418430884	0.803237858032379	0.841843088418431
935	0.824891461649783	0.842257597684515	0.852387843704776	0.807525325615051
936	0.843680709534368	0.853658536585366	0.829268292682927	0.844789356984479
937	0.785407725321888	0.78826895565093	0.785407725321888	0.735336194563662
938	0.814726840855107	0.827790973871734	0.809976247030879	0.763657957244656
939	0.929054054054054	0.91722972972973	0.863175675675676	0.888513513513513
940	0.839041095890411	0.829908675799087	0.811643835616438	0.80365296803653
941	0.859452736318408	0.84452736318408	0.796019900497512	0.822139303482587
942	0.855541718555417	0.811955168119552	0.846824408468244	0.844333748443338
943	0.73394495412844	0.749235474006116	0.744648318042813	0.758409785932722
944	0.790190735694823	0.82016348773842	0.750681198910082	0.783378746594005
945	0.877729257641921	0.863173216885007	0.84570596797671	0.854439592430859
946	0.883683360258481	0.873990306946688	0.864297253634895	0.831987075928918
947	0.809160305343511	0.8	0.77557251908397	0.755725190839695
948	0.870036101083032	0.871239470517449	0.865222623345367	0.858002406738869
949	0.848254931714719	0.846737481031866	0.831562974203338	0.836115326251897
950	0.843710292249047	0.855146124523507	0.85133418043202	0.790343074968234
951	0.74330900243309	0.746958637469586	0.754257907542579	0.768856447688565
952	0.861337683523654	0.874388254486134	0.831973898858075	0.854812398042414
953	0.882275132275132	0.882275132275132	0.858465608465608	0.847883597883598
954	0.888030888030888	0.878378378378378	0.845559845559846	0.797297297297297
955	0.767964071856287	0.745508982035928	0.714071856287425	0.75748502994012
956	0.855223880597015	0.852238805970149	0.865671641791045	0.828358208955224
957	0.833333333333333	0.825	0.853333333333333	0.853333333333333
958	0.789473684210526	0.815789473684211	0.792906178489702	0.77205040091638
959	0.876358695652174	0.839673913043478	0.855978260869565	0.81929347826087
960	0.875205254515599	0.860426929392447	0.842364532019705	0.847290640394089
961	0.808972503617945	0.790159189580318	0.803183791606368	0.76410998552822
962	0.822303921568628	0.821078431372549	0.811274509803922	0.800245098039216
963	0.832624113475177	0.815602836879433	0.798581560283688	0.818439716312057
964	0.871369294605809	0.86030428769018	0.871369294605809	0.857538035961273
965	0.809869375907112	0.81422351233672	0.83744557329463	0.830188679245283
966	0.855491329479769	0.86271676300578	0.845375722543353	0.859826589595376
967	0.772222222222222	0.7875	0.747222222222222	0.758333333333333
968	0.842105263157895	0.844875346260388	0.831024930747922	0.831024930747922
969	0.852834740651387	0.849215922798553	0.834740651387214	0.792521109770808
970	0.89218009478673	0.874407582938389	0.81042654028436	0.868483412322275
971	0.731382978723404	0.780585106382979	0.809840425531915	0.785904255319149
972	0.837765957446808	0.820478723404255	0.788563829787234	0.808510638297872
973	0.902200488997555	0.887530562347188	0.876528117359413	0.883863080684597
974	0.805985552115583	0.801857585139319	0.791537667698658	0.762641898864809
975	0.841717791411043	0.825766871165644	0.820858895705521	0.842944785276074
976	0.852173913043478	0.848695652173913	0.862608695652174	0.827826086956522
977	0.890207715133531	0.872403560830861	0.813056379821958	0.829376854599407
978	0.79796511627907	0.790697674418605	0.784883720930233	0.755813953488372
979	0.766187050359712	0.74220623501199	0.715827338129496	0.717208182912154
980	0.899515738498789	0.883777239709443	0.872881355932204	0.897094430992736
981	0.812814070351759	0.811557788944724	0.753768844221106	0.755974842767296
982	0.91320293398533	0.880195599022005	0.87041564792176	0.888753056234719
983	0.871895424836601	0.879738562091503	0.826143790849673	0.870588235294118
984	0.779816513761468	0.788990825688073	0.783748361730013	0.749672346002621
985	0.792035398230089	0.803834808259587	0.765486725663717	0.728613569321534
986	0.763993948562784	0.763993948562784	0.732223903177005	0.736762481089259
987	0.895558223289316	0.9015606242497	0.885954381752701	0.847539015606243
988	0.821529745042493	0.797450424929179	0.842776203966006	0.773371104815864
989	0.915954415954416	0.87037037037037	0.877492877492878	0.883190883190883
990	0.842666666666667	0.812	0.814666666666667	0.813333333333333
991	0.875903614457831	0.87710843373494	0.843373493975904	0.857831325301205
992	0.837653478854025	0.82537517053206	0.830832196452933	0.784447476125512
993	0.804185351270553	0.795216741405082	0.75186846038864	0.834080717488789
994	0.828729281767956	0.837016574585635	0.830110497237569	0.795580110497238
995	0.861809045226131	0.849246231155779	0.835427135678392	0.836683417085427
996	0.7651598676957	0.745314222712238	0.746416758544653	0.728476821192053
997	0.864535768645358	0.846270928462709	0.832572298325723	0.888888888888889
998	0.869448183041723	0.874831763122477	0.90578734858681	0.865410497981157
999	0.747519294377067	0.762954796030871	0.772877618522602	0.697905181918412
1000	0.855263157894737	0.846052631578947	0.876315789473684	0.855263157894737
